# Supplementary material for: (E)-2-[4-(Dimethyl­amino)­styr­yl]-1-methyl­pyridinium 4-methyl­benzene­sulfonate monohydrate
Source: Acta Crystallogr Sect E Struct Rep Online. 2010 Jul 10;66(Pt 8):o1975–6. doi: 10.1107/S1600536810026309 (PMC3007387; doi:10.1107/S1600536810026309)
Supplement: Supplementary file 1 [file e-66-o1975-sup1.cif]

##############################################################################
###                                                                        ###
###        Electronic paper (Acta Crystallographica Section E)             ###
###                                                                        ###
##############################################################################
#                                                                            #
# This CIF contains the data in a paper accepted for publication in Acta     #
# Crystallographica Section E. It conforms to the requirements of Notes      #
# for Authors for Section E, and has been peer reviewed under the auspices   #
# of the IUCr Commission on Journals.                                        #
#                                                                            #
# Full details of the Crystallographic Information File format               #
# are given in the paper "The Crystallographic Information File (CIF):       #
# a New Standard Archive File for Crystallography" by S. R. Hall, F. H.      #
# Allen and I. D. Brown [Acta Cryst. (1991), A47, 655-685].                  #
#                                                                            #
# The current version of the core CIF dictionary is obtainable from          #
# ftp://ftp.iucr.org/pub/cif_core.dic. The current version number is 2.4.    #
#                                                                            #
# Software is freely available for graphical display of the structure(s) in  #
# this CIF.  For information consult the CIF home page http://www.iucr.org/  #
# cif/home.html                                                              #
#                                                                            #
# This file may be used for bona fide research purposes within the           #
# scientific community so long as proper attribution is given to the journal # 
# article from which it was obtained.                                        #
#                                                                            #
##############################################################################
                                             
data_global
_audit_creation_method     'form.cif (version 2.0)'
_journal_data_validation_number     ?
_journal_date_recd_electronic     2010-06-29
_journal_date_accepted     2010-07-04
_journal_name_full     'Acta Crystallographica, Section E'
_journal_year     2010
_journal_volume     66
_journal_issue      8
_journal_page_first     o1975
_journal_page_last     o1976
_journal_paper_category     QO
_journal_coeditor_code     SJ5034
_publ_contact_author_name     'Assoc.Prof. Dr. Suchada Chantrapromma'
_publ_contact_author_address
;
      Department of Chemistry
      Faculty of Science
      Prince of Songkla University
      Hat-Yai, Songkhla 90112
      THAILAND
;
_publ_contact_author_email     'suchada.c@psu.ac.th'
_publ_contact_author_fax     '66 74 212918'
_publ_contact_author_phone     '66 74 288447'
_publ_section_title
;
(<i>E</i>)-2-[4-(Dimethylamino)styryl]-1-methylpyridinium
4-methylbenzenesulfonate monohydrate
;
_publ_section_title_footnote
;
 This paper is dedicated to Her Royal Highness Princess Chulabhorn Walailak of
Thailand on the occasion of her 53rd Birthday Anniversary which fell on July
4th, 2010.
;
loop_
    _publ_author_name
    _publ_author_footnote
    _publ_author_address
    'Suchada Chantrapromma'
;
      Thomson Reuters ResearcherID: A-5085-2009.
;
;     Crystal Materials Research Unit
      Department of Chemistry
      Faculty of Science
      Prince of Songkla University
      Hat-Yai, Songkhla 90112
      Thailand
;
    'Kullapa Chanawanno' ?
;     Crystal Materials Research Unit
      Department of Chemistry
      Faculty of Science
      Prince of Songkla University
      Hat-Yai, Songkhla 90112
      Thailand
;
    'Hoong-Kun Fun'
;
      Additional correspondence author, e-mail: hkfun@usm.my.
      Thomson Reuters ResearcherID: A-3561-2009.
;
;     X-ray Crystallography Unit
      School of Physics
      Universiti Sains Malaysia
      11800 USM, Penang
      Malaysia
;
data_I
_audit_creation_method     SHELXL-97
_chemical_name_systematic
;
(<i>E</i>)-2-[4-(Dimethylamino)styryl]-1-methylpyridinium
4-methylbenzenesulfonate monohydrate
;
_chemical_name_common
;
;
_chemical_formula_moiety     'C16 H19 N2 +, C7 H7 O3 S -, H2 O'
_chemical_formula_sum     'C23 H28 N2 O4 S'
_chemical_formula_iupac     'C16 H19 N2 +, C7 H7 O3 S -, H2 O'
_chemical_formula_weight     428.53
_chemical_melting_point     ?
_chemical_melting_point_gt     468
_chemical_melting_point_lt     469
_symmetry_cell_setting     triclinic
_symmetry_space_group_name_H-M     'P -1'
_symmetry_space_group_name_Hall     '-P 1'
loop_
    _symmetry_equiv_pos_as_xyz
    'x, y, z'
    '-x, -y, -z'
_cell_length_a     7.3469(9)
_cell_length_b     9.8860(12)
_cell_length_c     15.5541(19)
_cell_angle_alpha     75.801(3)
_cell_angle_beta     79.438(3)
_cell_angle_gamma     76.865(2)
_cell_volume     1056.8(2)
_cell_formula_units_Z     2
_cell_measurement_reflns_used     4122
_cell_measurement_theta_min     1.36
_cell_measurement_theta_max     26.00
_cell_measurement_temperature     100
_exptl_crystal_description     Needle
_exptl_crystal_colour     Orange
_exptl_crystal_size_max     0.47
_exptl_crystal_size_mid     0.13
_exptl_crystal_size_min     0.06
_exptl_crystal_density_diffrn     1.347
_exptl_crystal_density_meas     ?
_exptl_crystal_density_method     'not measured'
_exptl_crystal_F_000     456
_exptl_absorpt_coefficient_mu     0.186
_exptl_absorpt_correction_type     multi-scan
_exptl_absorpt_process_details     '(SADABS; Bruker, 2009)'
_exptl_absorpt_correction_T_min     0.9185
_exptl_absorpt_correction_T_max     0.9893
_exptl_special_details
;
The crystal was placed in the cold stream of an Oxford Cryosystems Cobra
open-flow nitrogen cryostat (Cosier & Glazer, 1986) operating at 100.0(1) K.
;
_diffrn_ambient_temperature     100
_diffrn_radiation_type     'MoK\a'
_diffrn_radiation_wavelength     0.71073
_diffrn_radiation_source     'sealed tube'
_diffrn_radiation_monochromator     'graphite'
_diffrn_measurement_device_type     'Bruker APEXII DUO CCD area-detector'
_diffrn_measurement_method     '\f and \w scans'
_diffrn_detector_area_resol_mean     ?
_diffrn_reflns_number     15705
_diffrn_reflns_av_R_equivalents     0.0449
_diffrn_reflns_av_sigmaI/netI     0.0411
_diffrn_reflns_theta_min     1.36
_diffrn_reflns_theta_max     26.00
_diffrn_reflns_theta_full     26.00
_diffrn_measured_fraction_theta_max     0.994
_diffrn_measured_fraction_theta_full     0.994
_diffrn_reflns_limit_h_min     -9
_diffrn_reflns_limit_h_max     9
_diffrn_reflns_limit_k_min     -12
_diffrn_reflns_limit_k_max     12
_diffrn_reflns_limit_l_min     -19
_diffrn_reflns_limit_l_max     19
_diffrn_standards_number     0
_diffrn_standards_interval_count     ?
_diffrn_standards_interval_time     ?
_diffrn_standards_decay_%     ?
_refine_special_details
;
Refinement of <i>F</i>^2^ against ALL reflections. The weighted <i>R</i>-factor
<i>wR</i> and goodness of fit <i>S</i> are based on <i>F</i>^2^, conventional
<i>R</i>-factors <i>R</i> are based on <i>F</i>, with <i>F</i> set to zero for
negative <i>F</i>^2^. The threshold expression of <i>F</i>^2^ >
\s(<i>F</i>^2^) is used only for calculating <i>R</i>-factors(gt) <i>etc</i>.
and is not relevant to the choice of reflections for refinement.
<i>R</i>-factors based on <i>F</i>^2^ are statistically about twice as large
as those based on <i>F</i>, and <i>R</i>- factors based on ALL data will be
even larger.
;
_reflns_number_total     4122
_reflns_number_gt     3307
_reflns_threshold_expression     'I>2\s(I)'
_refine_ls_structure_factor_coef     Fsqd
_refine_ls_matrix_type     full
_refine_ls_R_factor_all     0.0682
_refine_ls_R_factor_gt     0.0528
_refine_ls_wR_factor_gt     0.1458
_refine_ls_wR_factor_ref     0.1563
_refine_ls_goodness_of_fit_ref     1.105
_refine_ls_restrained_S_all     1.105
_refine_ls_number_reflns     4122
_refine_ls_number_parameters     282
_refine_ls_number_restraints     0
_refine_ls_hydrogen_treatment     mixed
_refine_ls_weighting_scheme     calc
_refine_ls_weighting_details
         'calc w=1/[\s^2^(Fo^2^)+(0.0690P)^2^+1.5338P] where P=(Fo^2^+2Fc^2^)/3'
_atom_sites_solution_hydrogens     geom
_atom_sites_solution_primary     direct
_atom_sites_solution_secondary     difmap
_refine_ls_shift/su_max     0.001
_refine_ls_shift/su_max_lt     0.001
_refine_ls_shift/su_mean     0.000
_refine_diff_density_max     0.509
_refine_diff_density_min     -0.560
_refine_ls_extinction_method     none
_refine_ls_extinction_coef     ?
loop_
    _atom_type_symbol
    _atom_type_description
    _atom_type_scat_dispersion_real
    _atom_type_scat_dispersion_imag
    _atom_type_scat_source
    'C' 'C' 0.0033 0.0016
                         'International Tables Vol C Tables 4.2.6.8 and 6.1.1.4'
    'H' 'H' 0.0000 0.0000
                         'International Tables Vol C Tables 4.2.6.8 and 6.1.1.4'
    'N' 'N' 0.0061 0.0033
                         'International Tables Vol C Tables 4.2.6.8 and 6.1.1.4'
    'O' 'O' 0.0106 0.0060
                         'International Tables Vol C Tables 4.2.6.8 and 6.1.1.4'
    'S' 'S' 0.1246 0.1234
                         'International Tables Vol C Tables 4.2.6.8 and 6.1.1.4'
_computing_data_collection     'APEX2 (Bruker, 2009)'
_computing_cell_refinement     'SAINT (Bruker, 2009)'
_computing_data_reduction     'SAINT (Bruker, 2009)'
_computing_structure_solution     'SHELXTL (Sheldrick, 2008)'
_computing_structure_refinement     'SHELXTL (Sheldrick, 2008)'
_computing_molecular_graphics     'SHELXTL (Sheldrick, 2008)'
_computing_publication_material
;
SHELXTL (Sheldrick, 2008) and PLATON (Spek, 2009)
;
loop_
    _atom_site_type_symbol
    _atom_site_label
    _atom_site_fract_x
    _atom_site_fract_y
    _atom_site_fract_z
    _atom_site_U_iso_or_equiv
    _atom_site_adp_type
    _atom_site_calc_flag
    _atom_site_refinement_flags
    _atom_site_occupancy
    _atom_site_disorder_assembly
    _atom_site_disorder_group
    N N1 1.0171(3) 0.9737(2) 0.12371(15) 0.0145(5) Uani d . 1 . .
    N N2 -0.1299(3) 0.8266(3) 0.39380(16) 0.0215(5) Uani d . 1 . .
    C C1 1.1969(4) 0.9572(3) 0.08076(18) 0.0176(6) Uani d . 1 . .
    H H1A 1.2683 1.0256 0.0766 0.021 Uiso calc R 1 . .
    C C2 1.2745(4) 0.8414(3) 0.04353(19) 0.0198(6) Uani d . 1 . .
    H H2A 1.3976 0.8309 0.0143 0.024 Uiso calc R 1 . .
    C C3 1.1662(4) 0.7399(3) 0.05011(18) 0.0189(6) Uani d . 1 . .
    H H3A 1.2161 0.6606 0.0252 0.023 Uiso calc R 1 . .
    C C4 0.9842(4) 0.7579(3) 0.09382(18) 0.0170(6) Uani d . 1 . .
    H H4A 0.9115 0.6905 0.0975 0.020 Uiso calc R 1 . .
    C C5 0.9067(4) 0.8750(3) 0.13271(18) 0.0152(5) Uani d . 1 . .
    C C6 0.7180(4) 0.8965(3) 0.18253(18) 0.0166(6) Uani d . 1 . .
    H H6A 0.6710 0.9821 0.2007 0.020 Uiso calc R 1 . .
    C C7 0.6089(4) 0.7978(3) 0.20334(18) 0.0177(6) Uani d . 1 . .
    H H7A 0.6566 0.7156 0.1812 0.021 Uiso calc R 1 . .
    C C8 0.4235(4) 0.8062(3) 0.25704(18) 0.0166(5) Uani d . 1 . .
    C C9 0.3246(4) 0.6955(3) 0.26819(19) 0.0182(6) Uani d . 1 . .
    H H9A 0.3816 0.6174 0.2431 0.022 Uiso calc R 1 . .
    C C10 0.1460(4) 0.6991(3) 0.31509(18) 0.0168(6) Uani d . 1 . .
    H H10A 0.0860 0.6230 0.3223 0.020 Uiso calc R 1 . .
    C C11 0.0532(4) 0.8173(3) 0.35233(18) 0.0163(5) Uani d . 1 . .
    C C12 0.1546(4) 0.9257(3) 0.34420(18) 0.0176(6) Uani d . 1 . .
    H H12A 0.0992 1.0026 0.3707 0.021 Uiso calc R 1 . .
    C C13 0.3347(4) 0.9203(3) 0.29778(18) 0.0172(6) Uani d . 1 . .
    H H13A 0.3980 0.9937 0.2935 0.021 Uiso calc R 1 . .
    C C14 0.9449(4) 1.1036(3) 0.16027(19) 0.0186(6) Uani d . 1 . .
    H H14A 0.8340 1.1563 0.1345 0.028 Uiso calc R 1 . .
    H H14B 1.0398 1.1612 0.1460 0.028 Uiso calc R 1 . .
    H H14C 0.9142 1.0774 0.2241 0.028 Uiso calc R 1 . .
    C C15 -0.2224(4) 0.7057(3) 0.4121(2) 0.0236(6) Uani d . 1 . .
    H H15A -0.2238 0.6787 0.3570 0.035 Uiso calc R 1 . .
    H H15B -0.3496 0.7309 0.4400 0.035 Uiso calc R 1 . .
    H H15C -0.1552 0.6275 0.4515 0.035 Uiso calc R 1 . .
    C C16 -0.2284(4) 0.9532(3) 0.4263(2) 0.0248(6) Uani d . 1 . .
    H H16A -0.2241 1.0353 0.3784 0.037 Uiso calc R 1 . .
    H H16B -0.1688 0.9626 0.4740 0.037 Uiso calc R 1 . .
    H H16C -0.3574 0.9455 0.4481 0.037 Uiso calc R 1 . .
    S S1 0.39079(9) 0.30482(7) 0.18364(5) 0.01550(19) Uani d . 1 . .
    O O1 0.3624(3) 0.2330(2) 0.11664(13) 0.0202(4) Uani d . 1 . .
    O O2 0.4315(3) 0.4458(2) 0.14332(13) 0.0214(5) Uani d . 1 . .
    O O3 0.5235(3) 0.2178(2) 0.24342(14) 0.0205(4) Uani d . 1 . .
    C C17 0.1685(3) 0.3327(3) 0.25164(18) 0.0138(5) Uani d . 1 . .
    C C18 0.0064(4) 0.3932(3) 0.21068(18) 0.0157(5) Uani d . 1 . .
    H H18A 0.0153 0.4239 0.1488 0.019 Uiso calc R 1 . .
    C C19 -0.1682(4) 0.4069(3) 0.26349(19) 0.0170(6) Uani d . 1 . .
    H H19A -0.2767 0.4449 0.2364 0.020 Uiso calc R 1 . .
    C C20 -0.1835(4) 0.3651(3) 0.35578(19) 0.0182(6) Uani d . 1 . .
    C C21 -0.0197(4) 0.3085(3) 0.39579(19) 0.0196(6) Uani d . 1 . .
    H H21A -0.0280 0.2819 0.4578 0.024 Uiso calc R 1 . .
    C C22 0.1561(4) 0.2916(3) 0.34368(18) 0.0166(6) Uani d . 1 . .
    H H22A 0.2647 0.2529 0.3707 0.020 Uiso calc R 1 . .
    C C23 -0.3743(4) 0.3757(3) 0.4126(2) 0.0266(7) Uani d . 1 . .
    H H23A -0.3581 0.3418 0.4746 0.040 Uiso calc R 1 . .
    H H23B -0.4472 0.3190 0.3963 0.040 Uiso calc R 1 . .
    H H23C -0.4389 0.4730 0.4031 0.040 Uiso calc R 1 . .
    O O1W 0.7344(3) 0.5643(2) 0.04598(15) 0.0251(5) Uani d . 1 . .
    H H1W1 0.645(7) 0.524(5) 0.070(3) 0.056(13) Uiso d . 1 . .
    H H2W1 0.699(5) 0.618(4) -0.009(3) 0.033(10) Uiso d . 1 . .
loop_
    _atom_site_aniso_label
    _atom_site_aniso_U_11
    _atom_site_aniso_U_22
    _atom_site_aniso_U_33
    _atom_site_aniso_U_12
    _atom_site_aniso_U_13
    _atom_site_aniso_U_23
    N1 0.0088(10) 0.0153(11) 0.0197(11) -0.0024(9) -0.0005(9) -0.0051(9)
    N2 0.0114(12) 0.0250(13) 0.0286(13) -0.0059(10) 0.0045(10) -0.0096(10)
    C1 0.0078(12) 0.0207(14) 0.0230(14) -0.0019(10) -0.0013(10) -0.0038(11)
    C2 0.0083(13) 0.0234(14) 0.0237(14) 0.0021(11) 0.0016(11) -0.0049(11)
    C3 0.0164(14) 0.0163(13) 0.0209(14) 0.0024(11) -0.0021(11) -0.0034(11)
    C4 0.0140(13) 0.0148(13) 0.0213(14) -0.0014(10) -0.0025(11) -0.0032(11)
    C5 0.0115(13) 0.0154(13) 0.0180(13) -0.0019(10) -0.0030(10) -0.0019(10)
    C6 0.0109(13) 0.0168(13) 0.0203(14) -0.0003(10) -0.0005(10) -0.0040(11)
    C7 0.0113(13) 0.0174(13) 0.0231(14) -0.0003(10) -0.0018(11) -0.0046(11)
    C8 0.0105(13) 0.0167(13) 0.0211(14) -0.0016(10) -0.0023(10) -0.0022(10)
    C9 0.0136(14) 0.0154(13) 0.0251(14) -0.0002(11) -0.0034(11) -0.0050(11)
    C10 0.0129(13) 0.0149(13) 0.0239(14) -0.0069(10) -0.0024(11) -0.0026(11)
    C11 0.0102(13) 0.0192(13) 0.0179(13) -0.0028(10) -0.0011(10) -0.0018(10)
    C12 0.0149(13) 0.0166(13) 0.0213(14) -0.0028(11) -0.0015(11) -0.0052(11)
    C13 0.0117(13) 0.0175(13) 0.0221(14) -0.0035(10) -0.0024(11) -0.0028(11)
    C14 0.0114(13) 0.0176(13) 0.0275(15) -0.0020(10) 0.0016(11) -0.0100(11)
    C15 0.0147(14) 0.0294(16) 0.0268(15) -0.0090(12) 0.0022(12) -0.0054(12)
    C16 0.0145(14) 0.0289(16) 0.0283(16) -0.0032(12) 0.0053(12) -0.0082(13)
    S1 0.0063(3) 0.0145(3) 0.0248(4) -0.0030(2) 0.0034(2) -0.0058(3)
    O1 0.0130(10) 0.0195(10) 0.0287(11) -0.0047(8) 0.0046(8) -0.0104(8)
    O2 0.0116(10) 0.0181(10) 0.0320(11) -0.0049(8) 0.0060(8) -0.0052(8)
    O3 0.0055(9) 0.0211(10) 0.0332(11) 0.0004(7) -0.0020(8) -0.0057(8)
    C17 0.0055(12) 0.0123(12) 0.0236(14) -0.0031(9) 0.0029(10) -0.0064(10)
    C18 0.0112(13) 0.0150(13) 0.0210(14) -0.0029(10) -0.0015(10) -0.0040(10)
    C19 0.0086(12) 0.0130(13) 0.0296(15) 0.0001(10) -0.0039(11) -0.0059(11)
    C20 0.0087(13) 0.0195(13) 0.0269(15) -0.0050(10) 0.0044(11) -0.0086(11)
    C21 0.0153(14) 0.0233(14) 0.0196(14) -0.0052(11) 0.0006(11) -0.0043(11)
    C22 0.0091(13) 0.0171(13) 0.0244(14) -0.0032(10) -0.0028(10) -0.0049(11)
    C23 0.0117(14) 0.0357(17) 0.0310(16) -0.0056(12) 0.0055(12) -0.0098(13)
    O1W 0.0169(11) 0.0311(12) 0.0287(12) -0.0126(9) 0.0002(9) -0.0038(10)
_geom_special_details
;
All e.s.d.'s (except the e.s.d. in the dihedral angle between two l.s. planes)
are estimated using the full covariance matrix. The cell e.s.d.'s are taken
into account individually in the estimation of e.s.d.'s in distances, angles
and torsion angles; correlations between e.s.d.'s in cell parameters are only
used when they are defined by crystal symmetry. An approximate (isotropic)
treatment of cell e.s.d.'s is used for estimating e.s.d.'s involving l.s.
planes.
;
loop_
    _geom_bond_atom_site_label_1
    _geom_bond_atom_site_label_2
    _geom_bond_site_symmetry_2
    _geom_bond_distance
    _geom_bond_publ_flag
    N1 C1 . 1.360(3) ?
    N1 C5 . 1.372(3) ?
    N1 C14 . 1.480(3) ?
    N2 C11 . 1.374(3) ?
    N2 C15 . 1.450(4) ?
    N2 C16 . 1.454(4) ?
    C1 C2 . 1.371(4) ?
    C1 H1A . 0.9300 ?
    C2 C3 . 1.390(4) ?
    C2 H2A . 0.9300 ?
    C3 C4 . 1.378(4) ?
    C3 H3A . 0.9300 ?
    C4 C5 . 1.396(4) ?
    C4 H4A . 0.9300 ?
    C5 C6 . 1.456(4) ?
    C6 C7 . 1.343(4) ?
    C6 H6A . 0.9300 ?
    C7 C8 . 1.458(4) ?
    C7 H7A . 0.9300 ?
    C8 C13 . 1.402(4) ?
    C8 C9 . 1.406(4) ?
    C9 C10 . 1.377(4) ?
    C9 H9A . 0.9300 ?
    C10 C11 . 1.411(4) ?
    C10 H10A . 0.9300 ?
    C11 C12 . 1.407(4) ?
    C12 C13 . 1.383(4) ?
    C12 H12A . 0.9300 ?
    C13 H13A . 0.9300 ?
    C14 H14A . 0.9600 ?
    C14 H14B . 0.9600 ?
    C14 H14C . 0.9600 ?
    C15 H15A . 0.9600 ?
    C15 H15B . 0.9600 ?
    C15 H15C . 0.9600 ?
    C16 H16A . 0.9600 ?
    C16 H16B . 0.9600 ?
    C16 H16C . 0.9600 ?
    S1 O3 . 1.454(2) ?
    S1 O2 . 1.4553(19) ?
    S1 O1 . 1.464(2) ?
    S1 C17 . 1.780(3) ?
    C17 C22 . 1.381(4) ?
    C17 C18 . 1.396(4) ?
    C18 C19 . 1.389(4) ?
    C18 H18A . 0.9300 ?
    C19 C20 . 1.384(4) ?
    C19 H19A . 0.9300 ?
    C20 C21 . 1.395(4) ?
    C20 C23 . 1.511(4) ?
    C21 C22 . 1.392(4) ?
    C21 H21A . 0.9300 ?
    C22 H22A . 0.9300 ?
    C23 H23A . 0.9600 ?
    C23 H23B . 0.9600 ?
    C23 H23C . 0.9600 ?
    O1W H1W1 . 0.83(5) ?
    O1W H2W1 . 0.94(4) ?
loop_
    _geom_angle_atom_site_label_1
    _geom_angle_atom_site_label_2
    _geom_angle_atom_site_label_3
    _geom_angle_site_symmetry_1
    _geom_angle_site_symmetry_3
    _geom_angle
    _geom_angle_publ_flag
    C1 N1 C5 . . 121.8(2) ?
    C1 N1 C14 . . 117.0(2) ?
    C5 N1 C14 . . 121.2(2) ?
    C11 N2 C15 . . 120.3(2) ?
    C11 N2 C16 . . 120.6(2) ?
    C15 N2 C16 . . 118.9(2) ?
    N1 C1 C2 . . 121.1(2) ?
    N1 C1 H1A . . 119.5 ?
    C2 C1 H1A . . 119.5 ?
    C1 C2 C3 . . 118.9(2) ?
    C1 C2 H2A . . 120.5 ?
    C3 C2 H2A . . 120.5 ?
    C4 C3 C2 . . 119.4(2) ?
    C4 C3 H3A . . 120.3 ?
    C2 C3 H3A . . 120.3 ?
    C3 C4 C5 . . 121.5(2) ?
    C3 C4 H4A . . 119.3 ?
    C5 C4 H4A . . 119.3 ?
    N1 C5 C4 . . 117.3(2) ?
    N1 C5 C6 . . 118.9(2) ?
    C4 C5 C6 . . 123.8(2) ?
    C7 C6 C5 . . 122.8(2) ?
    C7 C6 H6A . . 118.6 ?
    C5 C6 H6A . . 118.6 ?
    C6 C7 C8 . . 126.8(3) ?
    C6 C7 H7A . . 116.6 ?
    C8 C7 H7A . . 116.6 ?
    C13 C8 C9 . . 117.2(2) ?
    C13 C8 C7 . . 123.7(2) ?
    C9 C8 C7 . . 119.0(2) ?
    C10 C9 C8 . . 122.1(2) ?
    C10 C9 H9A . . 119.0 ?
    C8 C9 H9A . . 119.0 ?
    C9 C10 C11 . . 120.6(2) ?
    C9 C10 H10A . . 119.7 ?
    C11 C10 H10A . . 119.7 ?
    N2 C11 C12 . . 121.5(2) ?
    N2 C11 C10 . . 121.1(2) ?
    C12 C11 C10 . . 117.4(2) ?
    C13 C12 C11 . . 121.5(2) ?
    C13 C12 H12A . . 119.3 ?
    C11 C12 H12A . . 119.3 ?
    C12 C13 C8 . . 121.1(2) ?
    C12 C13 H13A . . 119.5 ?
    C8 C13 H13A . . 119.5 ?
    N1 C14 H14A . . 109.5 ?
    N1 C14 H14B . . 109.5 ?
    H14A C14 H14B . . 109.5 ?
    N1 C14 H14C . . 109.5 ?
    H14A C14 H14C . . 109.5 ?
    H14B C14 H14C . . 109.5 ?
    N2 C15 H15A . . 109.5 ?
    N2 C15 H15B . . 109.5 ?
    H15A C15 H15B . . 109.5 ?
    N2 C15 H15C . . 109.5 ?
    H15A C15 H15C . . 109.5 ?
    H15B C15 H15C . . 109.5 ?
    N2 C16 H16A . . 109.5 ?
    N2 C16 H16B . . 109.5 ?
    H16A C16 H16B . . 109.5 ?
    N2 C16 H16C . . 109.5 ?
    H16A C16 H16C . . 109.5 ?
    H16B C16 H16C . . 109.5 ?
    O3 S1 O2 . . 113.73(11) ?
    O3 S1 O1 . . 113.30(12) ?
    O2 S1 O1 . . 111.86(12) ?
    O3 S1 C17 . . 106.05(12) ?
    O2 S1 C17 . . 105.69(11) ?
    O1 S1 C17 . . 105.35(11) ?
    C22 C17 C18 . . 120.5(2) ?
    C22 C17 S1 . . 120.3(2) ?
    C18 C17 S1 . . 119.2(2) ?
    C19 C18 C17 . . 119.1(2) ?
    C19 C18 H18A . . 120.4 ?
    C17 C18 H18A . . 120.4 ?
    C20 C19 C18 . . 121.2(2) ?
    C20 C19 H19A . . 119.4 ?
    C18 C19 H19A . . 119.4 ?
    C19 C20 C21 . . 118.9(2) ?
    C19 C20 C23 . . 120.9(3) ?
    C21 C20 C23 . . 120.2(3) ?
    C22 C21 C20 . . 120.6(3) ?
    C22 C21 H21A . . 119.7 ?
    C20 C21 H21A . . 119.7 ?
    C17 C22 C21 . . 119.6(2) ?
    C17 C22 H22A . . 120.2 ?
    C21 C22 H22A . . 120.2 ?
    C20 C23 H23A . . 109.5 ?
    C20 C23 H23B . . 109.5 ?
    H23A C23 H23B . . 109.5 ?
    C20 C23 H23C . . 109.5 ?
    H23A C23 H23C . . 109.5 ?
    H23B C23 H23C . . 109.5 ?
    H1W1 O1W H2W1 . . 105(4) ?
loop_
    _geom_torsion_atom_site_label_1
    _geom_torsion_atom_site_label_2
    _geom_torsion_atom_site_label_3
    _geom_torsion_atom_site_label_4
    _geom_torsion_site_symmetry_1
    _geom_torsion_site_symmetry_2
    _geom_torsion_site_symmetry_3
    _geom_torsion_site_symmetry_4
    _geom_torsion
    _geom_torsion_publ_flag
    C5 N1 C1 C2 . . . . 0.8(4) ?
    C14 N1 C1 C2 . . . . -178.9(3) ?
    N1 C1 C2 C3 . . . . 0.1(4) ?
    C1 C2 C3 C4 . . . . -0.1(4) ?
    C2 C3 C4 C5 . . . . -0.8(4) ?
    C1 N1 C5 C4 . . . . -1.7(4) ?
    C14 N1 C5 C4 . . . . 178.1(2) ?
    C1 N1 C5 C6 . . . . 177.6(2) ?
    C14 N1 C5 C6 . . . . -2.6(4) ?
    C3 C4 C5 N1 . . . . 1.7(4) ?
    C3 C4 C5 C6 . . . . -177.6(3) ?
    N1 C5 C6 C7 . . . . -172.2(3) ?
    C4 C5 C6 C7 . . . . 7.1(4) ?
    C5 C6 C7 C8 . . . . 176.3(3) ?
    C6 C7 C8 C13 . . . . -2.3(4) ?
    C6 C7 C8 C9 . . . . 176.7(3) ?
    C13 C8 C9 C10 . . . . 1.6(4) ?
    C7 C8 C9 C10 . . . . -177.4(3) ?
    C8 C9 C10 C11 . . . . 1.5(4) ?
    C15 N2 C11 C12 . . . . -171.6(3) ?
    C16 N2 C11 C12 . . . . 3.5(4) ?
    C15 N2 C11 C10 . . . . 9.3(4) ?
    C16 N2 C11 C10 . . . . -175.6(3) ?
    C9 C10 C11 N2 . . . . 175.4(3) ?
    C9 C10 C11 C12 . . . . -3.8(4) ?
    N2 C11 C12 C13 . . . . -176.0(3) ?
    C10 C11 C12 C13 . . . . 3.1(4) ?
    C11 C12 C13 C8 . . . . -0.1(4) ?
    C9 C8 C13 C12 . . . . -2.3(4) ?
    C7 C8 C13 C12 . . . . 176.7(3) ?
    O3 S1 C17 C22 . . . . 8.8(2) ?
    O2 S1 C17 C22 . . . . -112.3(2) ?
    O1 S1 C17 C22 . . . . 129.2(2) ?
    O3 S1 C17 C18 . . . . -169.54(19) ?
    O2 S1 C17 C18 . . . . 69.4(2) ?
    O1 S1 C17 C18 . . . . -49.1(2) ?
    C22 C17 C18 C19 . . . . -2.3(4) ?
    S1 C17 C18 C19 . . . . 176.08(19) ?
    C17 C18 C19 C20 . . . . 1.6(4) ?
    C18 C19 C20 C21 . . . . 0.1(4) ?
    C18 C19 C20 C23 . . . . -177.9(2) ?
    C19 C20 C21 C22 . . . . -1.3(4) ?
    C23 C20 C21 C22 . . . . 176.7(2) ?
    C18 C17 C22 C21 . . . . 1.1(4) ?
    S1 C17 C22 C21 . . . . -177.2(2) ?
    C20 C21 C22 C17 . . . . 0.7(4) ?
loop_
    _geom_hbond_atom_site_label_D
    _geom_hbond_atom_site_label_H
    _geom_hbond_atom_site_label_A
    _geom_hbond_site_symmetry_A
    _geom_hbond_distance_DH
    _geom_hbond_distance_HA
    _geom_hbond_distance_DA
    _geom_hbond_angle_DHA
    _geom_hbond_publ_flag
    O1W H1W1 O2 1_555 0.83(5) 1.96(5) 2.774(3) 170(4) y
    O1W H2W1 O1 2_665 0.94(4) 1.99(4) 2.906(3) 167(3) y
    C1 H1A O1 1_665 0.93 2.55 3.424(3) 157 y
    C2 H2A O1 2_765 0.93 2.54 3.382(4) 150 y
    C4 H4A O1W 1_555 0.93 2.35 3.222(4) 157 y
    C6 H6A O3 1_565 0.93 2.53 3.456(4) 176 y
    C9 H9A O2 1_555 0.93 2.49 3.376(3) 158 y
    C13 H13A O3 1_565 0.93 2.49 3.390(4) 164 y
    C14 H14B O1 1_665 0.96 2.56 3.479(4) 161 y
    C22 H22A O3 1_555 0.93 2.51 2.894(3) 105 y
