# Supplementary material for: (E)-2-[4-(Dimethyl­amino)­styr­yl]-1-methyl­pyridinium 4-methyl­benzene­sulfonate monohydrate
Source: Acta Crystallogr Sect E Struct Rep Online. 2010 Jul 10;66(Pt 8):o1975–6. doi: 10.1107/S1600536810026309 (PMC3007387; doi:10.1107/S1600536810026309)
Supplement: Supplementary file 2 [file e-66-o1975-Isup2.hkl]

# 
# h,k,l, Fc-squared, Fo-squared, sigma(Fo-squared) and status flag 
# 
data_I
_shelx_title ' k16mm in P-1 (100K)' 
_shelx_refln_list_code          4 
_shelx_F_calc_maximum      135.65 
_exptl_crystal_F_000       456.00 
_reflns_d_resolution_high  0.8107 
 
loop_ 
 _symmetry_equiv_pos_as_xyz 
 'x, y, z' 
 '-x, -y, -z' 
 
_cell_length_a     7.3469 
_cell_length_b     9.8860 
_cell_length_c    15.5541 
_cell_angle_alpha  75.801 
_cell_angle_beta   79.438 
_cell_angle_gamma  76.865 
 
_shelx_F_squared_multiplier     1.000 
 
loop_ 
 _refln_index_h 
 _refln_index_k 
 _refln_index_l 
 _refln_F_squared_calc 
 _refln_F_squared_meas 
 _refln_F_squared_sigma 
 _refln_observed_status 
   1   0   0      765.41      866.70     15.42 o 
   2   0   0      122.20      136.07      3.79 o 
   3   0   0      120.91      120.56      4.76 o 
   4   0   0      379.40      466.84     11.55 o 
   5   0   0     1526.45     1770.12     37.15 o 
   6   0   0      132.34      128.49      8.60 o 
   7   0   0      150.55      136.76      8.82 o 
   8   0   0       94.97      112.51     16.92 o 
  -8   1   0        6.99       16.44      8.11 o 
  -7   1   0     1435.58     1478.90     39.20 o 
  -6   1   0      148.10      148.13      8.80 o 
  -5   1   0      587.42      626.06     18.77 o 
  -4   1   0       11.30       20.21      2.65 o 
  -3   1   0      175.00      206.00      6.30 o 
  -2   1   0      662.39      839.53     21.20 o 
  -1   1   0     2503.36     3127.13     47.90 o 
   0   1   0      183.45      146.52      3.64 o 
   1   1   0      234.17       81.51      4.98 o 
   2   1   0      703.37      714.31     11.53 o 
   3   1   0        8.64        2.56      1.33 o 
   4   1   0      132.95      140.36      4.07 o 
   5   1   0       25.22       28.79      2.43 o 
   6   1   0      184.78      170.23      9.72 o 
   7   1   0      528.89      495.37     17.40 o 
   8   1   0       62.28       74.64      6.81 o 
  -8   2   0      373.83      382.67     15.71 o 
  -7   2   0        0.12        8.39      5.26 o 
  -6   2   0      141.60      150.95      9.31 o 
  -5   2   0      729.29      833.42     31.85 o 
  -4   2   0     1159.64     1504.82     31.64 o 
  -3   2   0       62.30       66.77      4.24 o 
  -2   2   0        3.64        5.89      2.29 o 
  -1   2   0       49.92       60.67      2.73 o 
   0   2   0     5133.98     4919.84     75.57 o 
   1   2   0      809.00      751.13     12.04 o 
   3   2   0       48.45       40.64      2.08 o 
   4   2   0      622.45      614.64     12.02 o 
   5   2   0       57.61       62.65      3.52 o 
   6   2   0        2.61        0.45      2.71 o 
   7   2   0        9.33        9.29      4.93 o 
   8   2   0        6.17       18.71      5.83 o 
  -8   3   0        0.08        8.66     14.84 o 
  -7   3   0        2.51       11.80      7.75 o 
  -6   3   0       53.28       60.67      9.37 o 
  -5   3   0     3165.78     3662.00     88.44 o 
  -4   3   0       56.98       58.32      5.85 o 
  -3   3   0      191.03      213.41      6.10 o 
  -2   3   0      260.30      322.38      7.45 o 
  -1   3   0        0.07        1.60      1.38 o 
   0   3   0     1637.81     1417.38     20.95 o 
   1   3   0     1882.58     1859.51     31.99 o 
   2   3   0      764.39      797.88     16.30 o 
   3   3   0      319.39      295.00      8.59 o 
   4   3   0      152.82      130.20      4.23 o 
   5   3   0       40.35       40.82      3.17 o 
   6   3   0     2786.51     2551.29     57.78 o 
   7   3   0       12.13       17.57      4.97 o 
   8   3   0      111.99      114.84      9.94 o 
  -7   4   0      189.05      214.50     15.63 o 
  -6   4   0      145.26      163.62     11.63 o 
  -5   4   0      333.14      378.84     15.19 o 
  -4   4   0      112.42      123.00      8.42 o 
  -3   4   0        1.44       -0.43      2.51 o 
  -2   4   0        1.49        1.86      2.51 o 
  -1   4   0      465.15      502.33     14.33 o 
   0   4   0       35.97       27.90      2.17 o 
   1   4   0      361.70      333.32      9.85 o 
   2   4   0      577.40      618.81     12.11 o 
   3   4   0       10.34       21.54      2.65 o 
   4   4   0      424.12      402.80      8.86 o 
   5   4   0       48.56       64.03      5.73 o 
   6   4   0       35.38       28.56      9.82 o 
   7   4   0      130.88      129.68     14.63 o 
   8   4   0       11.12       26.91      5.85 o 
  -7   5   0       29.69       41.74      9.32 o 
  -6   5   0       46.64       56.23      9.36 o 
  -5   5   0      211.44      220.84     12.84 o 
  -4   5   0      507.74      523.70     18.20 o 
  -3   5   0       71.64       82.67      5.21 o 
  -2   5   0       71.22       63.07      4.53 o 
  -1   5   0       48.11       34.07      2.87 o 
   0   5   0       65.11       58.47      2.68 o 
   1   5   0      248.16      255.50      6.26 o 
   2   5   0     2567.16     2712.71     42.21 o 
   3   5   0       14.24       19.71      2.24 o 
   5   5   0      262.20      245.83      8.20 o 
   6   5   0       13.92       17.32      5.98 o 
   7   5   0       85.60       96.21      7.69 o 
   8   5   0        0.75        5.89      6.05 o 
  -6   6   0      160.59      161.07     14.38 o 
  -5   6   0        1.38        5.26      7.38 o 
  -4   6   0      100.84       82.39      8.02 o 
  -3   6   0      206.82      209.74      8.49 o 
  -2   6   0      134.28      121.47      7.69 o 
  -1   6   0      458.70      472.57      8.75 o 
   0   6   0       19.36       30.48      2.39 o 
   1   6   0      600.43      645.32     11.30 o 
   2   6   0       19.95       19.52      2.51 o 
   3   6   0      144.20      143.71      5.67 o 
   4   6   0      992.12      910.45     18.19 o 
   5   6   0      172.93      193.20      7.17 o 
   6   6   0       10.12       14.28      4.26 o 
   7   6   0       28.66       36.66      6.09 o 
   8   6   0       52.95       41.58      9.26 o 
  -6   7   0        7.45        7.94      8.89 o 
  -5   7   0       99.00       86.34     11.40 o 
  -4   7   0      446.09      443.87     29.04 o 
  -3   7   0      133.22      140.42      7.47 o 
  -2   7   0       31.68       42.07      4.79 o 
  -1   7   0      286.79      277.33      8.17 o 
   0   7   0      117.51      143.73      6.11 o 
   1   7   0       10.11       22.14      3.58 o 
   2   7   0       13.91       14.26      3.61 o 
   3   7   0       29.51       37.97      3.55 o 
   4   7   0      486.47      398.72     10.89 o 
   5   7   0      208.05      183.15      7.24 o 
   6   7   0      261.44      236.46      8.32 o 
   7   7   0      553.95      499.69     17.21 o 
   8   7   0        6.51       22.82     11.91 o 
  -5   8   0       40.28       23.40      9.90 o 
  -4   8   0       75.34       80.15     15.25 o 
  -3   8   0       56.51       76.71     10.91 o 
  -2   8   0        8.18        9.94      4.37 o 
  -1   8   0      120.06      124.11      6.09 o 
   0   8   0      809.79      803.36     18.52 o 
   1   8   0      322.04      487.39     16.57 o 
   2   8   0       29.44       29.76      3.46 o 
   3   8   0        2.89        4.81      2.93 o 
   4   8   0      177.67      139.63      7.13 o 
   5   8   0      192.75      220.81      8.51 o 
   6   8   0       90.19       92.28      7.76 o 
   7   8   0       12.03       15.51      4.55 o 
  -4   9   0      159.94      136.27     14.51 o 
  -3   9   0       28.38       22.86     17.53 o 
  -2   9   0      296.23      232.60     14.14 o 
  -1   9   0      259.94      248.51      9.53 o 
   0   9   0        0.50        6.20      4.93 o 
   1   9   0       37.96       40.52      3.99 o 
   2   9   0        0.45        6.22      3.18 o 
   3   9   0       22.98       21.06      3.64 o 
   4   9   0       86.95       80.63      6.05 o 
   5   9   0       69.12      107.25     14.10 o 
   6   9   0       13.85        9.88      4.11 o 
  -3  10   0      157.56      146.03     24.46 o 
  -2  10   0        6.78      -10.57     14.95 o 
  -1  10   0       61.62       47.07      8.84 o 
   0  10   0      303.07      318.84     16.94 o 
   1  10   0      332.96      318.71     14.00 o 
   2  10   0      210.90      214.57      7.82 o 
   3  10   0       21.84       30.51      4.24 o 
   4  10   0      171.16      147.04      7.28 o 
   5  10   0      123.07      134.43      7.22 o 
   6  10   0       38.65       48.80      5.84 o 
  -1  11   0       38.05       35.52      8.95 o 
   0  11   0       38.35       29.08      9.40 o 
   1  11   0       15.49       14.85      5.13 o 
   2  11   0       16.20       25.67      5.64 o 
   3  11   0        8.16       14.00      4.11 o 
   4  11   0        7.31       17.70      4.28 o 
  -4 -11   1       23.09       16.48      4.84 o 
  -3 -11   1        2.01        5.14      4.30 o 
  -2 -11   1      113.26      108.19      8.01 o 
  -1 -11   1       51.33       56.62      7.29 o 
   0 -11   1        4.89        0.75      7.70 o 
   1 -11   1       28.14        3.72      7.98 o 
  -5 -10   1       42.84       59.52      6.84 o 
  -4 -10   1      190.99      177.50      8.41 o 
  -3 -10   1       25.72       18.61      4.07 o 
  -2 -10   1       11.89       27.86      4.16 o 
  -1 -10   1      178.55      173.64     10.39 o 
   0 -10   1        4.68        6.50      5.05 o 
   1 -10   1      102.87      100.73     18.29 o 
   2 -10   1       61.51       28.76      8.29 o 
   3 -10   1       43.75       27.42     18.87 o 
  -6  -9   1        7.44        2.17      4.60 o 
  -5  -9   1      298.17      274.39      9.91 o 
  -4  -9   1      201.18      164.86      7.17 o 
  -3  -9   1        3.26        5.26      3.30 o 
  -2  -9   1      228.07      216.39      7.59 o 
  -1  -9   1        3.38        6.69      3.20 o 
   0  -9   1      137.81      133.70      7.40 o 
   1  -9   1       62.55       62.03      8.81 o 
   2  -9   1       22.39       16.03      7.44 o 
   3  -9   1        0.02      -21.89     14.59 o 
   4  -9   1       16.23       11.08      9.22 o 
  -7  -8   1       78.43       86.19      7.05 o 
  -6  -8   1       22.95       22.96      4.85 o 
  -5  -8   1       24.29       34.19      4.53 o 
  -4  -8   1        6.09        7.20      3.68 o 
  -3  -8   1      219.27      179.39      6.82 o 
  -2  -8   1      118.16      127.98      5.83 o 
  -1  -8   1      166.97      170.10      6.42 o 
   0  -8   1       14.24       26.24      5.06 o 
   1  -8   1      380.40      357.38     11.62 o 
   2  -8   1       59.94       59.80      8.61 o 
   3  -8   1      597.84      562.51     24.77 o 
   4  -8   1       14.41       -1.35      8.37 o 
   5  -8   1        0.73        2.84      8.86 o 
  -7  -7   1        5.09        6.95      5.65 o 
  -6  -7   1      124.35      126.11     11.06 o 
  -5  -7   1        1.12        5.95      3.37 o 
  -4  -7   1      206.68      215.19      7.37 o 
  -3  -7   1       19.36       25.59      3.20 o 
  -2  -7   1      166.59      189.61      7.11 o 
  -1  -7   1       26.69       23.60      3.12 o 
   0  -7   1       18.78       23.44      3.01 o 
   1  -7   1      731.91      724.77     15.45 o 
   2  -7   1        1.38        1.14      3.81 o 
   3  -7   1        0.65        1.18      4.58 o 
   4  -7   1        2.76       -3.24      7.38 o 
   5  -7   1        0.03       -4.28      7.61 o 
   6  -7   1      130.61      146.54     14.86 o 
  -8  -6   1      140.63      140.89     11.49 o 
  -7  -6   1      150.15      150.02      9.64 o 
  -6  -6   1      164.60      150.38      7.70 o 
  -5  -6   1       42.11       47.26      4.16 o 
  -4  -6   1       85.12       86.79     13.20 o 
  -3  -6   1        8.84       10.21      2.46 o 
  -2  -6   1      337.56      333.10      8.94 o 
  -1  -6   1       82.71       88.49      5.49 o 
   0  -6   1      660.87      622.89     11.89 o 
   1  -6   1      206.12      224.57      6.05 o 
   2  -6   1      217.63      228.71      8.56 o 
   3  -6   1      166.43      152.31      7.66 o 
   4  -6   1      139.67      120.04     11.21 o 
   5  -6   1     1136.62     1132.78     39.53 o 
   6  -6   1       48.70       38.78      9.55 o 
  -8  -5   1      128.39      124.08      9.79 o 
  -7  -5   1      217.94      184.39     14.68 o 
  -6  -5   1      123.83      119.27      6.65 o 
  -5  -5   1      296.39      286.15      8.46 o 
  -3  -5   1       65.46       55.90      2.92 o 
  -2  -5   1     1005.00     1079.93     17.15 o 
  -1  -5   1     1500.99     1550.40     23.62 o 
   0  -5   1        4.19        1.97      1.72 o 
   1  -5   1      182.49      181.20      5.00 o 
   2  -5   1      261.04      254.15      9.40 o 
   3  -5   1       80.05       79.69      4.53 o 
   4  -5   1       12.37        8.01      5.72 o 
   5  -5   1     1092.87     1129.49     38.95 o 
   6  -5   1       98.73       92.09     13.03 o 
   7  -5   1        4.11        0.66     10.94 o 
  -8  -4   1       88.43       80.50      8.12 o 
  -7  -4   1        2.16        6.24      5.37 o 
  -6  -4   1       28.01       23.05      4.74 o 
  -5  -4   1     1613.90     1426.66     57.30 o 
  -4  -4   1     1318.04     1210.18     22.23 o 
  -3  -4   1       84.26       86.76      4.36 o 
  -2  -4   1      835.53      786.61     12.82 o 
  -1  -4   1     1038.28     1110.40     20.76 o 
   0  -4   1      161.42      164.01      4.17 o 
   1  -4   1     1184.23     1119.77     23.27 o 
   2  -4   1       54.50       62.65      3.98 o 
   3  -4   1      143.81      145.11      5.27 o 
   4  -4   1      472.32      498.26     12.96 o 
   5  -4   1      551.99      599.68     19.63 o 
   6  -4   1      265.42      291.15     17.42 o 
   7  -4   1        3.81       10.87     13.42 o 
  -8  -3   1        3.61       15.96      6.20 o 
  -7  -3   1        2.14        2.65      4.50 o 
  -6  -3   1      289.09      335.87     17.44 o 
  -5  -3   1       18.50       15.54      2.96 o 
  -4  -3   1        1.71       -0.54      1.42 o 
  -3  -3   1      636.14      581.40     10.49 o 
  -2  -3   1      790.51      897.61     16.90 o 
  -1  -3   1     1598.26     1499.89     24.57 o 
   0  -3   1     1368.81     1313.33     19.61 o 
   1  -3   1      316.74      356.31      8.78 o 
   2  -3   1     1023.22     1176.52     21.18 o 
   3  -3   1      734.08      832.98     16.09 o 
   4  -3   1       47.78       56.47      5.58 o 
   5  -3   1      621.98      699.37     21.49 o 
   6  -3   1      125.02      154.69     10.35 o 
   7  -3   1      107.20      121.17     12.65 o 
   8  -3   1      213.28      241.74     19.24 o 
  -8  -2   1      136.21      122.78     10.14 o 
  -7  -2   1        0.03       -3.04      4.60 o 
  -6  -2   1       66.51       56.86      5.65 o 
  -5  -2   1       71.21       78.07      4.17 o 
  -4  -2   1      863.27      849.53     17.71 o 
  -3  -2   1       30.78       22.41      2.32 o 
  -2  -2   1        3.43        5.05      1.62 o 
  -1  -2   1      327.07      270.46      6.53 o 
   0  -2   1     6787.52     6446.70    109.40 o 
   1  -2   1      161.58      153.28      5.89 o 
   2  -2   1       39.38       68.73      3.15 o 
   3  -2   1       34.20       37.28      2.47 o 
   4  -2   1     1454.58     1780.50     36.85 o 
   5  -2   1     2028.61     2207.03     71.83 o 
   6  -2   1        0.12        1.11      3.92 o 
   7  -2   1      158.03      171.61     10.43 o 
   8  -2   1       15.68       15.20      6.84 o 
  -8  -1   1        0.13       13.47      7.60 o 
  -7  -1   1        7.55       19.98      5.35 o 
  -6  -1   1       55.56       53.98      6.17 o 
  -5  -1   1      308.83      293.94     10.02 o 
  -4  -1   1      237.93      240.50      5.94 o 
  -3  -1   1     2327.89     2620.28     48.95 o 
  -2  -1   1     6580.15     7217.85    223.25 o 
  -1  -1   1       31.44       40.81      1.85 o 
   0  -1   1      177.88      161.69      5.47 o 
   1  -1   1        0.49       -0.98      2.06 o 
   2  -1   1       78.11       93.03      4.83 o 
   3  -1   1     1733.72     2150.92     33.82 o 
   4  -1   1       88.21      151.83      4.19 o 
   5  -1   1      856.22      980.74     21.85 o 
   6  -1   1      480.42      513.52     16.64 o 
   7  -1   1      492.79      522.23     17.54 o 
   8  -1   1       90.72      106.30     13.81 o 
  -8   0   1      268.29      231.21     15.21 o 
  -7   0   1       27.79       21.85      4.80 o 
  -6   0   1        0.02       -4.90      4.07 o 
  -5   0   1      274.65      268.00      8.69 o 
  -4   0   1        0.35        0.16      2.07 o 
  -3   0   1     3859.79     4659.88    102.38 o 
  -2   0   1      622.82      726.39     17.28 o 
  -1   0   1       50.56       49.83      3.04 o 
   0   0   1     1161.32     1061.94     19.12 o 
   1   0   1     1884.75     2207.53     50.21 o 
   2   0   1     1902.63     2229.00     38.76 o 
   3   0   1        0.47       -2.58      1.29 o 
   4   0   1      454.10      610.51     12.05 o 
   5   0   1      620.14      693.32     13.85 o 
   6   0   1      383.89      411.74     11.63 o 
   7   0   1       54.35       65.38      6.06 o 
   8   0   1      152.98      152.30     10.98 o 
  -8   1   1       55.17       66.96      7.54 o 
  -7   1   1       56.67       53.18      6.27 o 
  -6   1   1      302.68      329.35     12.79 o 
  -5   1   1      567.69      612.49     18.78 o 
  -4   1   1      293.37      347.47      8.30 o 
  -3   1   1      654.01      943.75     20.37 o 
  -2   1   1     1704.03     2157.52     48.02 o 
  -1   1   1     2137.93     2679.80     49.98 o 
   0   1   1        5.40       14.35      0.94 o 
   1   1   1     1356.74     1353.69     31.23 o 
   2   1   1      205.32      197.83      6.34 o 
   3   1   1        0.46       -0.70      1.29 o 
   4   1   1       64.88       83.49      5.08 o 
   5   1   1       75.35       82.62      3.84 o 
   6   1   1      284.48      286.49     11.93 o 
   7   1   1       20.12       22.06      4.99 o 
   8   1   1      172.89      178.60      9.80 o 
  -8   2   1      374.36      376.54     15.75 o 
  -7   2   1      831.73      854.09     29.19 o 
  -6   2   1       84.21      106.83      8.08 o 
  -5   2   1      824.04      908.83     25.49 o 
  -4   2   1        3.45        5.51      2.37 o 
  -3   2   1       67.90       87.62      4.71 o 
  -2   2   1      474.20      544.15     13.90 o 
  -1   2   1     1029.96     1082.55     26.64 o 
   0   2   1    11661.99    10805.59    180.84 o 
   1   2   1     9192.04     7900.65    283.71 o 
   2   2   1      366.61      317.53     14.83 o 
   3   2   1        0.06       -0.45      1.65 o 
   4   2   1        5.59        3.51      1.97 o 
   5   2   1       88.50       93.71      4.93 o 
   6   2   1      147.64      135.56      5.74 o 
   7   2   1       18.18       19.06      4.70 o 
   8   2   1      258.04      263.68     13.28 o 
  -7   3   1      137.13      138.11     10.46 o 
  -6   3   1      133.47      168.05     10.81 o 
  -5   3   1      582.84      672.91     21.09 o 
  -4   3   1      392.48      457.31     15.53 o 
  -3   3   1       78.44       90.96      6.92 o 
  -2   3   1      117.42      161.19      5.02 o 
  -1   3   1      764.64      859.27     17.15 o 
   0   3   1      722.32      736.94     12.07 o 
   1   3   1     4914.94     4385.02     82.07 o 
   2   3   1       33.95       22.85      3.05 o 
   3   3   1       16.99       16.04      1.66 o 
   4   3   1        1.25       -0.49      1.64 o 
   5   3   1       88.63       89.81      5.09 o 
   6   3   1      418.32      502.63     12.26 o 
   7   3   1        0.16       -3.41      3.85 o 
   8   3   1        1.77        1.50      4.77 o 
  -7   4   1       63.92       79.09     10.48 o 
  -6   4   1      672.14      770.36     24.26 o 
  -5   4   1      396.87      461.29     16.99 o 
  -4   4   1      151.69      161.07      9.86 o 
  -3   4   1      124.74      136.60      8.53 o 
  -2   4   1        4.22        1.62      1.69 o 
  -1   4   1       41.02       51.86      2.48 o 
   0   4   1      397.65      363.46      7.83 o 
   1   4   1      242.13      274.03      6.42 o 
   2   4   1      156.14      184.40      5.77 o 
   3   4   1      788.92      455.22     23.86 o 
   4   4   1        2.70        4.83      1.76 o 
   5   4   1      562.70      530.02     11.51 o 
   6   4   1     1376.30     1335.43     28.45 o 
   7   4   1       27.12       29.60      4.50 o 
   8   4   1      276.23      236.88     11.66 o 
  -7   5   1       13.44       34.06     11.99 o 
  -6   5   1       51.27       53.30      9.50 o 
  -5   5   1     2007.76     2171.80     55.40 o 
  -4   5   1     1655.39     1741.70     44.95 o 
  -3   5   1       16.64       17.16      5.16 o 
  -2   5   1      267.86      301.87      7.00 o 
  -1   5   1        3.81        4.27      4.01 o 
   0   5   1      132.94       98.38      4.14 o 
   1   5   1     2068.29     2076.63     32.47 o 
   2   5   1      122.67      130.06     13.09 o 
   3   5   1      254.70      240.10      7.86 o 
   5   5   1      317.11      284.36      8.61 o 
   6   5   1     1211.07     1134.59     25.17 o 
   7   5   1       73.39       78.95      7.67 o 
   8   5   1       36.96       35.27      8.66 o 
  -6   6   1      120.62      121.72     12.82 o 
  -5   6   1      377.05      394.27     20.18 o 
  -4   6   1      116.63      121.63      9.05 o 
  -3   6   1       84.32       83.80      5.71 o 
  -2   6   1      113.03      116.61      6.06 o 
  -1   6   1      132.07      165.96      4.90 o 
   0   6   1       35.02       40.74      2.62 o 
   1   6   1      353.33      385.87     10.42 o 
   2   6   1       67.61       73.44      3.25 o 
   3   6   1       86.65      103.64      4.62 o 
   5   6   1      579.32      505.24     11.78 o 
   6   6   1      659.31      565.46     16.58 o 
   7   6   1        8.54        9.07      4.41 o 
   8   6   1       60.89       88.13     30.18 o 
  -6   7   1       13.61       12.82      8.98 o 
  -5   7   1        4.10        3.16      7.94 o 
  -4   7   1       10.56       16.55      7.90 o 
  -3   7   1      353.47      328.30     14.07 o 
  -2   7   1      293.08      276.36      8.18 o 
  -1   7   1       24.58       21.17      3.33 o 
   0   7   1      405.42      404.54      9.36 o 
   1   7   1      121.61      106.45      5.11 o 
   2   7   1      233.09      222.83      8.90 o 
   3   7   1      364.56      312.75      9.61 o 
   4   7   1      303.86      333.24      9.78 o 
   5   7   1       48.81       58.25      7.70 o 
   6   7   1        4.95       16.55      5.24 o 
   7   7   1       20.20       16.72      4.73 o 
   8   7   1      234.26      217.02     15.89 o 
  -5   8   1       10.51        5.44      8.94 o 
  -4   8   1      305.50      334.81     19.77 o 
  -3   8   1      305.67      321.61     18.72 o 
  -2   8   1      115.45      143.26      7.77 o 
  -1   8   1      131.57      129.20      6.15 o 
   0   8   1      116.33      172.13      6.43 o 
   1   8   1     2931.87     2979.32     48.56 o 
   2   8   1       10.92       10.59      2.97 o 
   3   8   1       19.51       71.87     12.56 o 
   4   8   1        6.63       11.36      4.58 o 
   5   8   1      304.50      386.45     15.48 o 
   6   8   1      279.77      256.51      8.89 o 
   7   8   1       10.65       10.46      6.50 o 
  -4   9   1       48.84       31.33     18.94 o 
  -3   9   1        0.32       -1.06     16.01 o 
  -2   9   1      111.45      100.90      9.90 o 
  -1   9   1        9.77        8.24      4.05 o 
   0   9   1      322.27      330.31     11.10 o 
   1   9   1      170.21      299.21     10.20 o 
   2   9   1      128.70      183.71      6.95 o 
   3   9   1       35.10       37.03      4.01 o 
   4   9   1       48.38       34.42      4.65 o 
   5   9   1      415.11      399.27     10.67 o 
   6   9   1       57.92       56.44      5.39 o 
   7   9   1        3.37       11.91      4.17 o 
  -3  10   1      190.74      125.24     23.54 o 
  -2  10   1       36.81       21.39     17.23 o 
  -1  10   1       80.86       73.77      7.00 o 
   0  10   1      298.16      353.30     12.01 o 
   1  10   1       45.82      240.53     18.38 o 
   2  10   1       94.31      118.34      7.70 o 
   3  10   1        0.41       -1.20      3.22 o 
   4  10   1        5.05       10.56      4.18 o 
   5  10   1       43.52       82.84     10.91 o 
   6  10   1       38.78       33.62      5.12 o 
  -1  11   1        7.18       -4.58      7.28 o 
   0  11   1      111.43      101.81      8.31 o 
   1  11   1        1.86        4.44      4.76 o 
   2  11   1       63.12       71.24      5.32 o 
   3  11   1       82.89      107.46      6.33 o 
   4  11   1       88.68      105.56      6.53 o 
   5  11   1      110.82      111.09      7.80 o 
  -3 -11   2        1.78        5.25      4.36 o 
  -2 -11   2        6.16       16.72      6.08 o 
  -1 -11   2       67.75       58.09     14.58 o 
   0 -11   2       12.81        4.35      8.19 o 
  -5 -10   2       33.29       34.44      6.15 o 
  -4 -10   2        1.16        3.30      3.77 o 
  -3 -10   2        1.26        7.75      4.06 o 
  -2 -10   2      118.78      124.62      7.10 o 
  -1 -10   2      208.75      179.47     14.07 o 
   0 -10   2      992.00      885.16     44.86 o 
   1 -10   2        8.07       -0.94      7.11 o 
   2 -10   2       12.93        5.50      7.65 o 
  -6  -9   2      111.67      116.52      8.32 o 
  -5  -9   2      209.42      197.32      9.80 o 
  -4  -9   2       19.86       18.48      4.03 o 
  -3  -9   2       40.46       29.80      4.59 o 
  -2  -9   2        0.91        3.21      3.56 o 
  -1  -9   2        0.70       -0.31      3.49 o 
   0  -9   2      876.08      838.97     23.48 o 
   1  -9   2        0.87        1.65      9.29 o 
   2  -9   2        7.82        5.65      6.86 o 
   3  -9   2       17.85       -6.07     15.54 o 
   4  -9   2       42.37       40.70     10.81 o 
  -7  -8   2      161.26      167.75      9.35 o 
  -6  -8   2       31.83       23.71      5.10 o 
  -5  -8   2        6.97        9.56      4.42 o 
  -4  -8   2      239.52      211.16      7.59 o 
  -3  -8   2        7.13        4.72      3.43 o 
  -2  -8   2        0.03        3.55      3.22 o 
  -1  -8   2      231.94      224.18      7.93 o 
   0  -8   2      155.18      148.29      7.47 o 
   1  -8   2      141.34      156.11      9.38 o 
   2  -8   2        1.85       -2.74      4.76 o 
   3  -8   2       12.11       13.83      5.37 o 
   4  -8   2      338.33      306.47     19.24 o 
   5  -8   2      152.29      115.43     13.64 o 
  -7  -7   2        1.63        8.55      4.54 o 
  -6  -7   2        4.72        4.22      4.05 o 
  -5  -7   2       16.86       14.32      4.38 o 
  -4  -7   2       76.19       68.07      4.48 o 
  -3  -7   2       15.93       13.55      3.21 o 
  -2  -7   2      305.24      293.79      8.92 o 
  -1  -7   2       25.17       30.57      3.58 o 
   0  -7   2      377.15      370.80      9.78 o 
   1  -7   2      140.35      158.71      7.71 o 
   2  -7   2       74.10       74.91      6.64 o 
   3  -7   2      523.59      488.27     15.98 o 
   4  -7   2       41.05       28.30      8.48 o 
   5  -7   2       47.92       45.91     10.10 o 
  -8  -6   2       23.13       25.28      9.96 o 
  -7  -6   2        5.93        9.97      5.48 o 
  -6  -6   2       36.36       38.59      6.94 o 
  -5  -6   2     1026.62      913.56     21.24 o 
  -4  -6   2      925.50      866.75     20.05 o 
  -3  -6   2      191.49      178.08      6.18 o 
  -2  -6   2       69.38       91.47      4.93 o 
  -1  -6   2      514.11      513.45      9.71 o 
   0  -6   2      163.97      169.00      6.89 o 
   1  -6   2      144.78      147.96      5.68 o 
   2  -6   2      144.26      143.05      6.84 o 
   3  -6   2      116.86      114.88      6.42 o 
   4  -6   2        0.70       -2.46      6.71 o 
   5  -6   2      605.49      585.53     25.42 o 
   6  -6   2       21.70       13.37      8.40 o 
  -8  -5   2       11.99       15.05      5.92 o 
  -7  -5   2       77.37       64.19      7.93 o 
  -6  -5   2      397.40      355.43     11.03 o 
  -5  -5   2      457.51      433.09     12.27 o 
  -4  -5   2      616.18      583.13     16.59 o 
  -3  -5   2      255.57      271.71      6.60 o 
  -2  -5   2        2.49        0.50      1.90 o 
  -1  -5   2      791.90      751.67     12.60 o 
   0  -5   2      216.19      217.09      6.30 o 
   1  -5   2      418.56      433.76      9.64 o 
   2  -5   2     2410.83     2545.50     44.62 o 
   3  -5   2       45.03       38.37      3.47 o 
   4  -5   2      518.84      497.15     15.28 o 
   5  -5   2       34.97       31.29      8.05 o 
   6  -5   2       10.63       14.96      7.55 o 
   7  -5   2      251.15      295.72     18.45 o 
  -8  -4   2      126.08      132.17     11.14 o 
  -7  -4   2      114.00      120.80      9.98 o 
  -6  -4   2       33.61       31.04      5.10 o 
  -5  -4   2      420.10      429.60     26.39 o 
  -4  -4   2      150.52      132.91      7.96 o 
  -3  -4   2      314.91      322.77      6.59 o 
  -2  -4   2     1262.22     1229.88     19.15 o 
  -1  -4   2      754.20      731.86     13.20 o 
   0  -4   2       74.94       65.17      3.05 o 
   1  -4   2      205.17      196.78      6.45 o 
   2  -4   2      596.03      683.74     13.93 o 
   3  -4   2      130.85      130.05      5.12 o 
   4  -4   2        4.19        5.60      5.23 o 
   5  -4   2        4.88       -3.50      5.74 o 
   6  -4   2       51.62       43.82      8.41 o 
   7  -4   2        0.53       13.11      7.16 o 
  -8  -3   2      279.85      253.74     16.49 o 
  -7  -3   2       26.63       25.12      6.21 o 
  -6  -3   2      476.31      454.79     13.06 o 
  -5  -3   2      522.59      504.93     17.07 o 
  -4  -3   2      714.07      689.22     15.31 o 
  -3  -3   2       41.37       48.03      3.00 o 
  -2  -3   2      594.73      623.87     10.40 o 
  -1  -3   2      154.01      109.36      6.07 o 
   0  -3   2      346.42      360.52      7.89 o 
   1  -3   2      173.09       90.94      7.71 o 
   2  -3   2     2336.48     2641.24     52.38 o 
   3  -3   2      343.64      358.39     12.07 o 
   4  -3   2      305.22      324.07      9.42 o 
   5  -3   2      497.92      516.13     17.26 o 
   6  -3   2      262.65      298.97     19.93 o 
   7  -3   2        1.70        6.69      9.02 o 
   8  -3   2       23.37       22.97     17.35 o 
  -8  -2   2        0.39        7.71      5.88 o 
  -7  -2   2       23.31       18.01      5.67 o 
  -6  -2   2       73.27       73.66      7.16 o 
  -5  -2   2      330.16      326.75      9.83 o 
  -4  -2   2       52.08       74.11      3.81 o 
  -3  -2   2     2241.03     2304.50     39.17 o 
  -2  -2   2      547.24      484.36     10.69 o 
  -1  -2   2      337.74      331.48      8.10 o 
   0  -2   2     2178.79     2156.51     42.79 o 
   1  -2   2       14.09       18.10      2.14 o 
   2  -2   2      768.41      867.44     15.84 o 
   3  -2   2      198.72      186.91      5.28 o 
   4  -2   2      142.69      181.52      8.61 o 
   5  -2   2      188.79      194.21     13.91 o 
   6  -2   2      390.00      420.03     14.76 o 
   7  -2   2      364.59      393.64     18.12 o 
   8  -2   2        2.43        8.04      7.22 o 
  -8  -1   2      241.05      224.13     18.22 o 
  -7  -1   2      451.21      398.12     15.99 o 
  -6  -1   2       50.39       49.41      6.26 o 
  -5  -1   2      112.55      108.78      9.48 o 
  -4  -1   2      901.53      983.81     17.38 o 
  -3  -1   2     1568.76     1819.15     34.85 o 
  -2  -1   2       34.85       50.95      2.67 o 
  -1  -1   2      322.78      329.88      7.96 o 
   0  -1   2      613.05      574.05     22.68 o 
   1  -1   2       21.49       27.47      3.56 o 
   2  -1   2        7.36       11.15      3.28 o 
   3  -1   2      347.82      437.50      8.88 o 
   4  -1   2      512.34      568.92      9.41 o 
   5  -1   2      671.01      709.37     14.39 o 
   6  -1   2      158.68      171.81      9.30 o 
   7  -1   2       60.28       65.14      6.43 o 
   8  -1   2       47.22       51.43      7.78 o 
  -8   0   2       11.51       16.86      9.07 o 
  -7   0   2      206.81      198.47     15.94 o 
  -6   0   2      161.51      156.74     10.11 o 
  -5   0   2      158.74      129.97     10.33 o 
  -4   0   2       55.94       64.42      4.83 o 
  -3   0   2       77.78       79.27      4.28 o 
  -2   0   2     5773.26     6659.05    230.02 o 
  -1   0   2     3938.59     4191.80    117.88 o 
   0   0   2     5442.41     5060.04    105.42 o 
   1   0   2       23.29       13.03      1.22 o 
   2   0   2        5.23        8.27      1.57 o 
   3   0   2       17.17       16.23      1.97 o 
   4   0   2     3948.93     4683.21     93.82 o 
   5   0   2       18.02       12.11      2.14 o 
   6   0   2     1126.10     1156.25     25.58 o 
   7   0   2       14.96       17.88      4.42 o 
   8   0   2       12.59       16.53      4.86 o 
  -8   1   2      500.48      519.77     20.20 o 
  -7   1   2      614.02      550.06     18.70 o 
  -6   1   2        0.05        0.26      3.17 o 
  -5   1   2      314.72      320.01     14.75 o 
  -4   1   2      733.14      869.42     21.73 o 
  -3   1   2     2770.84     3207.40    121.54 o 
  -2   1   2      307.30      320.20     11.03 o 
  -1   1   2      604.96      704.39     22.97 o 
   0   1   2      146.92      129.43      3.47 o 
   1   1   2     3622.96     3483.24     92.33 o 
   2   1   2     1093.57     1087.35     31.27 o 
   3   1   2      415.27      439.66     13.20 o 
   4   1   2      132.67      155.32      6.15 o 
   5   1   2        0.38        0.62      1.56 o 
   6   1   2     1035.17     1036.93     18.95 o 
   7   1   2        3.28        8.20      4.27 o 
   8   1   2      169.49      177.28     15.07 o 
  -8   2   2       48.75       73.34      8.21 o 
  -7   2   2      205.95      209.51     15.43 o 
  -6   2   2      162.65      189.19     10.69 o 
  -5   2   2      348.99      387.24     18.48 o 
  -4   2   2      252.93      264.29      8.07 o 
  -3   2   2      819.97      998.60     25.63 o 
  -2   2   2      351.82      409.87     11.34 o 
  -1   2   2     6673.99     7171.62    122.09 o 
   0   2   2      443.91      414.83      6.83 o 
   1   2   2     1582.86     1408.13     52.23 o 
   2   2   2       54.42       42.84      2.51 o 
   3   2   2     1076.40     1121.85     48.74 o 
   4   2   2      280.39      297.36     11.01 o 
   5   2   2       17.18       13.96      2.46 o 
   6   2   2      717.18      746.60     15.91 o 
   7   2   2      144.67      151.78      8.52 o 
   8   2   2       68.21       71.84     10.20 o 
   9   2   2       25.01       34.55      8.79 o 
  -7   3   2      553.99      603.06     20.99 o 
  -6   3   2      451.95      489.34     17.72 o 
  -5   3   2        1.56        0.06      4.79 o 
  -4   3   2        8.89       11.72      4.97 o 
  -3   3   2       13.91       17.51      2.11 o 
  -2   3   2       29.07       24.63      2.31 o 
  -1   3   2      319.54      262.68      6.70 o 
   0   3   2       36.61       39.35      1.98 o 
   1   3   2     6616.10     6069.57     99.86 o 
   2   3   2       82.96       40.65      3.92 o 
   3   3   2        0.06        0.64      1.58 o 
   4   3   2       34.63       35.08      3.20 o 
   5   3   2       44.01       51.57      3.98 o 
   6   3   2     2787.11     2649.01     51.83 o 
   7   3   2      128.26      133.22      8.11 o 
   8   3   2       93.16      100.45      8.00 o 
   9   3   2       38.30       56.10     10.65 o 
  -7   4   2       87.71      101.50      9.65 o 
  -6   4   2      318.05      358.60     15.65 o 
  -5   4   2       44.94       52.03      6.96 o 
  -4   4   2     1095.44     1224.56     38.29 o 
  -3   4   2       67.29       84.41      7.56 o 
  -2   4   2      271.90      310.56      8.40 o 
  -1   4   2     2662.39     2970.70     42.88 o 
   0   4   2      257.06      293.48      6.41 o 
   1   4   2     3182.85     2910.46     45.89 o 
   2   4   2      642.56      693.08     13.67 o 
   3   4   2        2.58       -0.67      1.36 o 
   4   4   2      174.60      198.02      6.13 o 
   5   4   2       12.61       11.24      2.99 o 
   6   4   2      308.14      320.42     10.29 o 
   7   4   2       75.13       99.73      6.47 o 
   8   4   2        0.55       11.95      5.21 o 
  -7   5   2      149.03      159.85     14.95 o 
  -6   5   2       99.95      114.19     10.03 o 
  -5   5   2       54.96       62.89      7.75 o 
  -4   5   2        8.35       11.65      5.85 o 
  -3   5   2       15.48       17.09      5.82 o 
  -2   5   2        0.87        1.24      1.62 o 
  -1   5   2     2599.27     2957.75     50.82 o 
   0   5   2       17.97       23.76      2.39 o 
   1   5   2       77.28       75.83      5.91 o 
   2   5   2     1066.48     1025.75     17.65 o 
   3   5   2      605.20      581.31     11.04 o 
   4   5   2      270.14      119.23     17.57 o 
   5   5   2       30.03       27.12      3.77 o 
   6   5   2      399.78      471.53     13.11 o 
   7   5   2        6.73       32.73      9.22 o 
   8   5   2       39.19       42.09      7.20 o 
  -6   6   2        4.35        7.18     10.54 o 
  -5   6   2      243.81      245.21     13.97 o 
  -4   6   2       29.56       36.56      9.94 o 
  -3   6   2      147.82      151.86     10.22 o 
  -2   6   2       18.92       24.50      3.08 o 
  -1   6   2       31.86       35.85      2.65 o 
   0   6   2       89.86      100.80      4.97 o 
   1   6   2      858.39      918.27     17.30 o 
   3   6   2       88.85       79.22      3.82 o 
   4   6   2       59.74       54.88     11.31 o 
   5   6   2       74.56      141.25      7.99 o 
   6   6   2       13.90       38.17      8.11 o 
   7   6   2        2.38       50.85     12.40 o 
   8   6   2      240.43      227.84     15.14 o 
  -6   7   2       13.70       18.27      9.40 o 
  -5   7   2        6.48       10.01      8.25 o 
  -4   7   2      578.12      593.99     20.71 o 
  -3   7   2       14.84       26.21      6.17 o 
  -2   7   2        7.36        8.75      3.05 o 
  -1   7   2        0.46       -3.09      2.03 o 
   0   7   2       50.97       49.83      3.27 o 
   1   7   2       60.12       74.99      4.18 o 
   2   7   2      120.79      425.95     24.69 o 
   3   7   2       17.19       22.96      5.40 o 
   4   7   2      522.54      450.50     11.59 o 
   5   7   2      462.81      451.04     11.15 o 
   6   7   2      247.75      224.76      7.83 o 
   7   7   2        0.13       47.21     11.32 o 
   8   7   2       31.56       52.04      6.42 o 
  -5   8   2       45.90       37.63     10.56 o 
  -4   8   2      296.83      318.06     33.93 o 
  -3   8   2       94.06       98.89      9.02 o 
  -2   8   2      319.70      316.05      9.17 o 
  -1   8   2       60.12       67.55      5.29 o 
   0   8   2      445.54      458.21     11.34 o 
   1   8   2      111.01      371.53     16.64 o 
   2   8   2       21.92       25.47      3.35 o 
   3   8   2      387.21      379.18      9.31 o 
   4   8   2      462.13      428.26     11.61 o 
   5   8   2      727.59      790.43     19.42 o 
   6   8   2      201.13      176.90      7.42 o 
   7   8   2       65.02       63.95     11.70 o 
  -4   9   2      118.88      104.76     23.21 o 
  -3   9   2      298.13      336.48     34.38 o 
  -2   9   2       72.62      121.73     10.60 o 
  -1   9   2        5.74       39.03      9.08 o 
   0   9   2      266.59      274.18     10.01 o 
   1   9   2      702.15      709.05     14.39 o 
   2   9   2      493.22      603.82     12.97 o 
   3   9   2       19.93       23.46      3.52 o 
   4   9   2        7.83       23.01      4.82 o 
   5   9   2      253.29      248.30      9.39 o 
   6   9   2       28.41       34.01      4.85 o 
   7   9   2       94.49      114.63     11.06 o 
  -3  10   2       14.45       24.56     18.26 o 
  -2  10   2        0.23       11.00     16.17 o 
  -1  10   2       78.74       77.60      6.37 o 
   0  10   2      502.37      476.07     14.23 o 
   1  10   2      904.44      893.64     21.90 o 
   2  10   2      222.62      247.52      8.10 o 
   3  10   2        1.06        4.21      3.37 o 
   4  10   2       86.29       91.86      6.54 o 
   5  10   2      356.35      280.25     10.32 o 
   6  10   2        2.07       22.95      4.49 o 
  -1  11   2       19.81       20.38      6.16 o 
   0  11   2       29.85       26.16      5.32 o 
   1  11   2       52.17       57.95      6.37 o 
   2  11   2      156.03      164.72      7.33 o 
   3  11   2        4.05       13.23      3.95 o 
   4  11   2        0.20       23.32      5.68 o 
   5  11   2        1.26        9.50      4.73 o 
   1  12   2       49.45       47.47      6.52 o 
   2  12   2        7.67        9.40      5.24 o 
  -3 -11   3       22.51       34.82     12.81 o 
  -2 -11   3      120.45      139.21     13.91 o 
  -1 -11   3       19.24       10.78      8.41 o 
   0 -11   3      194.29      161.04     14.61 o 
  -5 -10   3      125.99      140.17      9.33 o 
  -4 -10   3        3.20       -1.89      3.92 o 
  -3 -10   3       29.30       25.86      4.89 o 
  -2 -10   3        4.04       15.55      4.81 o 
  -1 -10   3        1.31       -6.10      6.68 o 
   0 -10   3      218.94      213.15     20.11 o 
   1 -10   3      145.37      129.69     12.63 o 
   2 -10   3       10.38       -2.67      7.47 o 
  -6  -9   3      111.47      115.63      8.61 o 
  -5  -9   3       46.53       59.81      6.71 o 
  -4  -9   3        0.45        0.37      3.65 o 
  -3  -9   3       96.54       91.22      6.21 o 
  -2  -9   3        2.58        1.49      3.55 o 
  -1  -9   3      202.44      204.50      8.36 o 
   0  -9   3      477.98      432.21     19.75 o 
   1  -9   3        1.30       -6.57      6.65 o 
   2  -9   3       35.45       22.84      6.03 o 
   3  -9   3        5.33       -0.41     16.59 o 
  -6  -8   3       15.38        9.56      4.78 o 
  -5  -8   3       54.25       56.97      6.35 o 
  -4  -8   3       48.82       42.33      5.25 o 
  -3  -8   3       36.97       39.97      4.58 o 
  -2  -8   3       33.74       27.55      4.11 o 
  -1  -8   3      196.41      209.60      7.78 o 
   0  -8   3      359.11      341.30     14.98 o 
   1  -8   3      899.52      803.29     32.38 o 
   2  -8   3      143.03      119.05      7.42 o 
   3  -8   3       24.27       16.52      5.86 o 
   4  -8   3       33.44       30.26      9.39 o 
  -7  -7   3      138.79      159.67      9.09 o 
  -6  -7   3      280.39      236.63     10.20 o 
  -5  -7   3       58.31       59.40      7.03 o 
  -4  -7   3       26.92       33.71      4.24 o 
  -3  -7   3      137.15      118.22      6.39 o 
  -2  -7   3        2.33        3.18      3.10 o 
  -1  -7   3       47.51       51.05      4.16 o 
   0  -7   3      120.36      135.29      7.22 o 
   1  -7   3       65.52       67.02      6.69 o 
   2  -7   3      160.35      168.16      7.98 o 
   3  -7   3      128.65      108.54      8.04 o 
   4  -7   3      186.64      198.71     15.29 o 
   5  -7   3       89.22       77.18     17.12 o 
  -7  -6   3        5.59        9.30      6.21 o 
  -6  -6   3      177.83      165.82      8.60 o 
  -5  -6   3      120.03      121.65      7.44 o 
  -4  -6   3       89.70       75.75      4.75 o 
  -3  -6   3      233.93      211.76      6.85 o 
  -2  -6   3       17.38       11.39      3.07 o 
  -1  -6   3      497.11      491.17     11.52 o 
   0  -6   3        0.07       -0.96      2.68 o 
   1  -6   3       77.15       82.48      5.39 o 
   2  -6   3      152.66      142.14      8.68 o 
   3  -6   3      696.49      666.70     16.16 o 
   4  -6   3      473.93      431.31     20.26 o 
   5  -6   3      191.58      193.41     18.81 o 
   6  -6   3      418.31      360.28     20.31 o 
  -8  -5   3       71.32       75.24      9.83 o 
  -7  -5   3       16.95       16.51      6.39 o 
  -6  -5   3      416.36      378.61     11.77 o 
  -5  -5   3      360.49      344.51     11.02 o 
  -4  -5   3      903.21      851.45     19.09 o 
  -3  -5   3      611.28      545.55     11.30 o 
  -2  -5   3       84.69       81.35      4.00 o 
  -1  -5   3        0.08        0.43      1.51 o 
   0  -5   3       22.38       28.07      3.24 o 
   1  -5   3      856.28      817.07     16.10 o 
   2  -5   3      110.63      105.92      5.04 o 
   3  -5   3        0.21        0.27      2.98 o 
   4  -5   3      141.67      131.97      8.00 o 
   5  -5   3        0.73       -5.26      6.44 o 
   6  -5   3      829.69      838.52     31.78 o 
   7  -5   3      182.60      200.26     16.20 o 
  -8  -4   3        3.18       14.33      6.72 o 
  -7  -4   3        2.63        0.85      5.40 o 
  -6  -4   3      164.22      146.42      7.87 o 
  -5  -4   3     3838.99     3604.34     69.71 o 
  -4  -4   3       77.71       80.00      5.75 o 
  -3  -4   3      178.06      159.72      5.61 o 
  -2  -4   3       20.19       13.34      2.12 o 
  -1  -4   3     3554.95     3668.11     57.74 o 
   0  -4   3       17.63       19.80      2.25 o 
   1  -4   3       27.36       28.85      2.91 o 
   2  -4   3      155.01      150.19      6.16 o 
   3  -4   3       34.10       17.32      3.14 o 
   4  -4   3      401.23      393.33     12.76 o 
   5  -4   3       80.70       77.76      8.70 o 
   6  -4   3       33.61       23.09      7.48 o 
   7  -4   3      166.93      177.70     14.96 o 
  -8  -3   3      272.48      228.74     13.75 o 
  -7  -3   3       37.25       36.38      8.39 o 
  -6  -3   3      231.90      205.88     11.34 o 
  -5  -3   3      154.32      144.88     15.84 o 
  -4  -3   3       72.29       83.01      4.86 o 
  -3  -3   3     1383.01     1314.94     23.45 o 
  -2  -3   3     1742.97     1722.25     30.25 o 
  -1  -3   3      712.17      702.26     13.54 o 
   0  -3   3       87.63       71.24      3.49 o 
   1  -3   3      127.04      106.55      8.43 o 
   2  -3   3      641.21      687.21     14.88 o 
   3  -3   3      270.08      326.98      8.87 o 
   4  -3   3       27.51       29.77      3.53 o 
   5  -3   3      103.38       99.47      9.71 o 
   6  -3   3      963.76     1007.88     34.58 o 
   7  -3   3       67.49       73.70      8.98 o 
   8  -3   3        9.70       23.33     16.72 o 
  -8  -2   3      173.52      177.85     12.29 o 
  -7  -2   3        8.26        9.37      5.62 o 
  -6  -2   3      228.52      196.87     11.36 o 
  -5  -2   3      347.32      340.38     11.43 o 
  -4  -2   3       14.72        8.18      3.15 o 
  -3  -2   3       26.60       31.53      2.46 o 
  -2  -2   3        3.55        4.00      1.22 o 
  -1  -2   3      739.34      651.96     14.71 o 
   0  -2   3      313.58      325.60      9.62 o 
   1  -2   3     3331.17     3434.43     57.26 o 
   2  -2   3     1177.38     1257.98     29.37 o 
   3  -2   3      816.12      807.81     21.78 o 
   4  -2   3      781.62      880.45     19.17 o 
   5  -2   3      175.96      185.78      8.46 o 
   6  -2   3        1.52        5.46      4.06 o 
   7  -2   3       86.31       95.61     17.17 o 
   8  -2   3        8.56       21.63     13.57 o 
  -8  -1   3      175.97      209.94     16.77 o 
  -7  -1   3       43.32       59.77      7.32 o 
  -6  -1   3      312.56      274.88     12.94 o 
  -5  -1   3       12.24       12.67      5.52 o 
  -4  -1   3      896.68      946.27     21.43 o 
  -3  -1   3     3040.00     3254.70     68.08 o 
  -2  -1   3      317.04      257.71      6.15 o 
  -1  -1   3       56.42       55.11      2.83 o 
   0  -1   3     1765.97     1622.07     25.67 o 
   1  -1   3    18402.14    18946.42    346.61 o 
   2  -1   3     2613.18     2700.33     74.36 o 
   3  -1   3      140.58      226.61     12.41 o 
   4  -1   3      994.89     1180.36     25.14 o 
   5  -1   3      191.75      206.95      6.13 o 
   6  -1   3      602.78      633.36     18.91 o 
   7  -1   3       42.64       50.57      5.78 o 
   8  -1   3      408.19      374.36     17.51 o 
  -8   0   3      124.01      135.15     20.24 o 
  -7   0   3      274.78      275.62     13.39 o 
  -6   0   3      186.48      171.60     10.68 o 
  -5   0   3      333.95      330.01     16.32 o 
  -4   0   3        0.17       -2.56      2.22 o 
  -3   0   3     2151.60     2587.01     65.70 o 
  -2   0   3     2582.10     2744.32     78.71 o 
  -1   0   3       24.18       37.65      2.19 o 
   0   0   3       90.13       74.80      2.69 o 
   1   0   3     5627.29     5637.75    147.40 o 
   2   0   3     3259.15     3408.67     66.42 o 
   3   0   3     1735.17     2024.66     40.23 o 
   4   0   3      178.76      172.82      5.54 o 
   5   0   3      478.49      547.92     11.60 o 
   6   0   3      755.51      814.43     22.13 o 
   7   0   3       16.07       14.48      4.08 o 
   8   0   3      109.21      155.98     22.53 o 
  -8   1   3        0.70       13.20      9.53 o 
  -7   1   3      270.80      256.50     20.26 o 
  -6   1   3       37.82       47.88      5.04 o 
  -5   1   3      247.68      278.76     14.50 o 
  -4   1   3      183.06      190.45      7.58 o 
  -3   1   3     4348.66     5235.76    122.64 o 
  -2   1   3      918.22      977.98     27.11 o 
  -1   1   3      571.36      527.28     26.27 o 
   0   1   3      648.73      577.97     12.44 o 
   1   1   3     2428.22     2201.62     43.96 o 
   2   1   3      175.18      181.35      8.55 o 
   3   1   3        2.36        2.96      1.65 o 
   4   1   3       20.05       19.83      2.51 o 
   5   1   3       38.73       50.34      3.30 o 
   6   1   3       83.07       93.50      4.82 o 
   7   1   3       32.55       35.46      7.15 o 
   8   1   3      118.38      125.25     17.51 o 
  -8   2   3      576.08      582.69     20.90 o 
  -7   2   3       96.40      107.32      8.95 o 
  -6   2   3       88.10       95.16      7.92 o 
  -5   2   3       13.94        4.65      3.83 o 
  -4   2   3     1275.60     1491.63     35.50 o 
  -3   2   3     1951.25     2204.58     48.34 o 
  -2   2   3      488.08      593.31     16.74 o 
  -1   2   3     1381.92     1431.11     28.66 o 
   0   2   3        4.54       -3.17      1.59 o 
   1   2   3     1091.80      980.93     23.75 o 
   2   2   3      233.18      233.04      7.21 o 
   3   2   3      333.16      313.67     11.65 o 
   4   2   3       30.13       37.51      3.46 o 
   5   2   3        2.12        3.30      1.84 o 
   6   2   3      674.25      629.83     13.92 o 
   7   2   3      437.95      400.77     11.44 o 
   8   2   3        0.07        6.37      6.69 o 
   9   2   3       30.06       40.23      8.80 o 
  -7   3   3       26.93       48.44      7.41 o 
  -6   3   3      212.53      242.38     12.72 o 
  -5   3   3        8.26        4.80      5.09 o 
  -4   3   3       60.10       64.10      5.50 o 
  -3   3   3       28.80       26.56      3.02 o 
  -2   3   3      328.85      367.81      8.08 o 
  -1   3   3        4.97       22.00      1.90 o 
   0   3   3      329.78      341.85      6.25 o 
   1   3   3     3779.38     3579.02     61.06 o 
   2   3   3     1395.82     1437.94     48.31 o 
   3   3   3      882.78      957.63     22.86 o 
   4   3   3      249.08      264.02      8.95 o 
   5   3   3       39.07       37.91      3.51 o 
   6   3   3       10.44       13.88      3.31 o 
   7   3   3      261.04      285.91      9.19 o 
   8   3   3      203.89      199.64     11.07 o 
   9   3   3       42.24       70.31     11.14 o 
  -7   4   3       76.80       87.44      9.47 o 
  -6   4   3      146.79      167.02     11.67 o 
  -5   4   3      411.97      439.01     16.79 o 
  -4   4   3       37.15       43.10      7.16 o 
  -3   4   3       25.83       39.19      3.60 o 
  -2   4   3       39.94       57.58      3.08 o 
  -1   4   3        3.06        6.44      1.86 o 
   0   4   3       73.39       72.47      3.32 o 
   1   4   3      185.29      148.48      5.90 o 
   2   4   3       30.16       27.10      2.50 o 
   3   4   3     1713.48     1844.13     29.70 o 
   4   4   3       69.86       79.83      5.35 o 
   5   4   3      119.84      110.24      5.94 o 
   6   4   3      438.02      408.20     11.71 o 
   7   4   3      408.41      437.49     12.67 o 
   8   4   3        6.68        8.30      4.77 o 
   9   4   3        0.30       29.41      8.04 o 
  -7   5   3       31.33       43.68     11.70 o 
  -6   5   3       35.22       44.02      7.95 o 
  -5   5   3      253.01      272.57     13.77 o 
  -4   5   3      333.49      358.33     15.18 o 
  -3   5   3       15.60       21.48      6.23 o 
  -2   5   3        3.01        6.45      1.86 o 
  -1   5   3      220.49      264.12      9.63 o 
   0   5   3      508.20      475.54      9.35 o 
   1   5   3      492.20      459.12      8.35 o 
   2   5   3       23.25       21.45      3.10 o 
   3   5   3       86.39      137.66      9.39 o 
   4   5   3       14.70        8.98      2.06 o 
   5   5   3        4.20        2.99      2.28 o 
   6   5   3     1043.44      947.14     21.65 o 
   7   5   3      241.96      448.31     20.04 o 
   8   5   3        0.00        1.94      5.04 o 
  -6   6   3       92.53      102.44     13.54 o 
  -5   6   3       20.98       26.05      7.33 o 
  -4   6   3     1522.44     1561.38     41.60 o 
  -3   6   3        0.07        2.04      5.27 o 
  -2   6   3       20.24       25.26      2.59 o 
  -1   6   3      127.99      148.49      5.66 o 
   0   6   3      117.33      164.87      7.15 o 
   1   6   3     1415.06     1319.49     20.51 o 
   2   6   3     2203.97     2276.19     36.98 o 
   3   6   3       25.93       23.15      2.56 o 
   5   6   3      724.17      634.76     15.85 o 
   6   6   3      267.88      251.39      9.45 o 
   7   6   3      483.21      433.84     13.24 o 
   8   6   3      103.99      137.25      8.35 o 
  -5   7   3      204.31      197.29     13.05 o 
  -4   7   3        9.01       16.43      6.82 o 
  -3   7   3      395.56      363.70     15.29 o 
  -2   7   3       21.36       18.94      3.29 o 
  -1   7   3        7.66       24.81      2.70 o 
   0   7   3        1.04        3.28      2.27 o 
   1   7   3       80.39       73.53      3.91 o 
   2   7   3     1975.45     2287.27     37.55 o 
   3   7   3      183.99      241.95      7.58 o 
   4   7   3        9.25       28.21      3.89 o 
   5   7   3        4.96        6.02      3.17 o 
   6   7   3       83.16       80.68      6.23 o 
   7   7   3      370.22      406.87     13.03 o 
   8   7   3       69.76       78.38      7.25 o 
  -5   8   3      236.57      273.28     28.02 o 
  -4   8   3      171.57      160.03     11.68 o 
  -3   8   3        2.09        3.66      5.95 o 
  -2   8   3       92.01      180.69     15.37 o 
  -1   8   3        5.97        8.87      3.59 o 
   0   8   3      179.28      180.81      6.36 o 
   1   8   3     1260.74     1234.84     21.97 o 
   2   8   3        1.09      262.81     21.74 o 
   3   8   3      120.78      151.16      8.68 o 
   4   8   3       88.67      103.40      6.07 o 
   5   8   3     1391.65     1117.01     25.26 o 
   6   8   3       38.55       47.13      4.49 o 
   7   8   3       22.25       71.89      9.56 o 
  -4   9   3      104.69       74.55     20.99 o 
  -3   9   3      600.76      588.76     27.93 o 
  -2   9   3      376.83      404.32     15.01 o 
  -1   9   3      153.39      140.56      7.51 o 
   0   9   3      152.57      152.22      8.03 o 
   1   9   3        3.97       27.86      4.03 o 
   2   9   3      956.23      941.19     18.05 o 
   3   9   3       81.75      188.02      6.92 o 
   4   9   3      238.64      246.23      8.95 o 
   5   9   3       42.10       35.44      4.80 o 
   6   9   3        6.25       14.35      3.85 o 
   7   9   3      238.40      214.89     10.91 o 
  -3  10   3      333.92      281.64     32.80 o 
  -2  10   3      207.71      196.52     10.89 o 
  -1  10   3        0.15       14.38      4.63 o 
   0  10   3        2.75       19.02      4.64 o 
   1  10   3       65.23       73.61      5.01 o 
   2  10   3      106.29      102.86      5.68 o 
   3  10   3        4.11        9.06      3.52 o 
   4  10   3        5.56       13.08      4.09 o 
   5  10   3       54.85       70.41      6.18 o 
   6  10   3      192.14      190.79      8.33 o 
  -1  11   3       46.91       36.70      8.12 o 
   0  11   3       27.77       39.19      7.34 o 
   1  11   3       13.40       13.98      5.07 o 
   2  11   3       16.31       92.10      7.01 o 
   3  11   3       62.30       77.14      5.52 o 
   4  11   3      101.87      180.01      8.70 o 
   5  11   3        4.60       19.20      4.89 o 
   1  12   3       99.31      101.72      8.07 o 
   2  12   3       26.20       21.87      5.68 o 
   3  12   3       13.70       87.48      8.68 o 
  -4 -10   4       14.60       12.21      4.34 o 
  -3 -10   4       20.28       17.16      4.66 o 
  -2 -10   4       35.42       46.18     10.02 o 
  -1 -10   4       21.70       22.13      8.44 o 
   0 -10   4       44.13       24.23      9.06 o 
   1 -10   4       33.62       17.66      8.03 o 
   2 -10   4        4.33       -8.04      7.75 o 
  -5  -9   4       52.23       56.97      6.97 o 
  -4  -9   4       13.35        7.21      3.98 o 
  -3  -9   4        3.88        8.36      3.89 o 
  -2  -9   4       12.30        8.69      3.97 o 
  -1  -9   4      348.49      304.58     16.78 o 
   0  -9   4      141.41      135.91     11.93 o 
   1  -9   4       45.62       29.53      8.09 o 
   2  -9   4        0.01       -6.92      5.64 o 
   3  -9   4       62.11       21.99     17.49 o 
  -6  -8   4        9.45        7.12      5.02 o 
  -5  -8   4       72.66       83.54      7.43 o 
  -4  -8   4        2.08        2.30      3.81 o 
  -3  -8   4       83.52       75.21      5.19 o 
  -2  -8   4        0.42        1.04      3.40 o 
  -1  -8   4      261.79      282.08     10.50 o 
   0  -8   4       97.82       92.60      9.93 o 
   1  -8   4        0.36       -4.92      5.98 o 
   2  -8   4       54.60       44.84      5.56 o 
   3  -8   4      155.02      129.08      9.33 o 
   4  -8   4       78.65       67.46     13.90 o 
  -7  -7   4        8.40       17.65      5.65 o 
  -6  -7   4       11.84        8.97      5.72 o 
  -5  -7   4        0.52        0.88      4.28 o 
  -4  -7   4        3.16       -1.61      3.50 o 
  -3  -7   4       42.51       34.52      4.08 o 
  -2  -7   4        2.82        7.73      3.35 o 
  -1  -7   4       34.99       29.17      5.44 o 
   0  -7   4      240.02      240.96      8.10 o 
   1  -7   4      583.39      577.12     17.75 o 
   2  -7   4      261.51      231.04      9.34 o 
   3  -7   4      121.03      107.15      6.90 o 
   4  -7   4       19.85        6.28      7.59 o 
   5  -7   4        3.86       -3.52      7.87 o 
  -7  -6   4        7.55       11.94      7.84 o 
  -6  -6   4      511.24      479.37     14.43 o 
  -5  -6   4      577.05      538.57     15.07 o 
  -4  -6   4      196.51      173.89      7.26 o 
  -3  -6   4        0.19       -4.65      2.75 o 
  -2  -6   4       13.68       16.48      3.36 o 
  -1  -6   4     1412.35     1536.99     33.19 o 
   0  -6   4      257.86      256.79      7.84 o 
   1  -6   4       53.17       46.99      4.25 o 
   2  -6   4       12.76       19.26      4.00 o 
   3  -6   4      172.65      161.63      7.58 o 
   4  -6   4      322.12      294.38     12.03 o 
   5  -6   4        5.31       -2.29      7.37 o 
   6  -6   4        5.78       -3.86      7.82 o 
  -7  -5   4      154.95      140.96     11.53 o 
  -6  -5   4       90.60       83.14      5.89 o 
  -5  -5   4        0.54       -3.63      3.71 o 
  -4  -5   4      160.34      151.50      7.09 o 
  -3  -5   4      627.63      563.81     12.56 o 
  -2  -5   4      760.46      759.32     13.30 o 
  -1  -5   4       87.13       75.77      4.95 o 
   0  -5   4       16.32       12.91      2.77 o 
   1  -5   4       85.32       83.33      4.67 o 
   2  -5   4     1549.05     1528.63     31.12 o 
   3  -5   4      623.61      584.25     14.40 o 
   4  -5   4      325.91      312.33     11.93 o 
   5  -5   4       10.99        7.32      6.93 o 
   6  -5   4      811.43      788.45     30.61 o 
   7  -5   4       91.73       92.52     20.83 o 
  -8  -4   4      412.67      412.56     18.67 o 
  -7  -4   4       23.59       24.13      6.81 o 
  -6  -4   4       53.13       51.45      5.63 o 
  -5  -4   4     1116.19     1046.47     21.42 o 
  -4  -4   4     1124.28     1051.52     22.57 o 
  -3  -4   4     1690.04     1630.34     29.48 o 
  -2  -4   4        6.59        5.67      2.16 o 
  -1  -4   4       23.92       44.14      3.19 o 
   0  -4   4      444.58      389.78     15.71 o 
   1  -4   4       66.60       73.46      3.92 o 
   2  -4   4      125.24      133.71      6.14 o 
   3  -4   4        9.14        8.87      3.08 o 
   4  -4   4      536.75      550.27     16.20 o 
   5  -4   4      304.81      313.87     16.24 o 
   6  -4   4      370.19      359.00     18.14 o 
   7  -4   4        4.31       10.81      8.81 o 
  -8  -3   4      194.56      233.40     14.01 o 
  -7  -3   4       91.88       78.00      8.78 o 
  -6  -3   4      152.03      128.05      9.96 o 
  -5  -3   4       39.84       51.87      5.06 o 
  -4  -3   4      475.07      454.13      9.74 o 
  -3  -3   4      593.46      570.72     13.24 o 
  -2  -3   4      471.25      459.10      8.98 o 
  -1  -3   4       25.30       22.84      2.39 o 
   0  -3   4      167.70      160.57      5.58 o 
   1  -3   4      648.06      662.57     12.79 o 
   2  -3   4      433.20      461.78     11.08 o 
   3  -3   4      140.80      118.47      6.24 o 
   4  -3   4      214.08      224.02      8.92 o 
   5  -3   4       79.18       79.70      5.96 o 
   6  -3   4       82.23       67.49     15.67 o 
   7  -3   4       28.89       43.04      9.52 o 
  -8  -2   4      406.09      385.27     17.00 o 
  -7  -2   4      101.41       94.55      9.17 o 
  -6  -2   4        0.01        0.01      4.69 o 
  -5  -2   4       57.80       64.48      5.56 o 
  -4  -2   4      211.88      198.18      5.77 o 
  -3  -2   4     1231.06     1215.86     22.67 o 
  -2  -2   4      533.64      502.24     10.54 o 
  -1  -2   4        8.87       14.06      2.41 o 
   0  -2   4      450.20      391.15     14.52 o 
   1  -2   4       22.57       35.39      3.11 o 
   2  -2   4       25.07       12.08      2.34 o 
   3  -2   4      609.64      725.36     18.47 o 
   4  -2   4      282.94      311.28      8.79 o 
   5  -2   4      106.62      102.35      6.26 o 
   6  -2   4      215.89      219.49     25.23 o 
   7  -2   4      191.04      201.84     32.20 o 
   8  -2   4      706.32      710.93     46.37 o 
  -8  -1   4      115.71      112.98     13.34 o 
  -7  -1   4      140.15      128.11      9.97 o 
  -6  -1   4      235.79      163.20     10.81 o 
  -5  -1   4       33.29       32.37      5.63 o 
  -4  -1   4       15.17       25.50      3.87 o 
  -3  -1   4      199.11      192.93      7.44 o 
  -2  -1   4     1500.67     1510.62     26.32 o 
  -1  -1   4     1092.46     1022.22     25.10 o 
   0  -1   4     6880.58     6445.60     91.22 o 
   1  -1   4    18210.74    18085.84    339.40 o 
   3  -1   4      830.61      945.43     19.12 o 
   4  -1   4       39.75       41.37      3.28 o 
   5  -1   4      228.91      245.57      6.71 o 
   6  -1   4        0.09       -0.66      4.98 o 
   7  -1   4        0.67        2.09      7.28 o 
   8  -1   4       32.63       46.49     14.60 o 
  -8   0   4      103.76      107.33     13.05 o 
  -7   0   4      326.18      330.89     15.03 o 
  -6   0   4        2.93        8.06      5.27 o 
  -5   0   4      507.61      479.16     16.79 o 
  -4   0   4      226.73      202.31      7.94 o 
  -3   0   4      365.61      314.91     13.77 o 
  -2   0   4       89.06       70.37      3.15 o 
  -1   0   4       91.47       89.30      3.12 o 
   0   0   4     2839.16     2674.93     48.09 o 
   1   0   4    15906.21    15164.52    318.94 o 
   2   0   4     2924.55     2954.31     50.73 o 
   3   0   4       12.99       29.56      2.35 o 
   4   0   4        7.03        4.45      1.79 o 
   5   0   4       39.78       46.18      3.19 o 
   6   0   4      105.64       97.14      6.42 o 
   7   0   4      122.51      141.31     12.43 o 
   8   0   4        0.02       15.12     11.04 o 
  -8   1   4      271.11      271.48     13.74 o 
  -7   1   4       31.12       31.98      6.15 o 
  -6   1   4       36.70       16.46      5.66 o 
  -5   1   4      680.17      701.44     21.79 o 
  -4   1   4       42.80       43.97      5.44 o 
  -3   1   4        4.49        1.06      2.68 o 
  -2   1   4     1658.41     1786.07     55.23 o 
  -1   1   4      516.56      477.49     16.13 o 
   0   1   4      938.25      845.59     17.23 o 
   1   1   4     5476.72     4883.74     90.77 o 
   2   1   4      278.31      211.15     18.14 o 
   3   1   4     1532.22     1782.86     42.13 o 
   4   1   4      216.87      188.38      6.36 o 
   5   1   4       10.72        9.14      2.15 o 
   6   1   4      497.82      478.57     10.34 o 
   7   1   4        6.64       15.10      5.96 o 
   8   1   4      103.95      120.08     12.11 o 
  -7   2   4      169.07      174.09     11.21 o 
  -6   2   4      823.89      827.97     25.08 o 
  -5   2   4       41.92       56.25      6.12 o 
  -4   2   4        1.35        3.54      3.59 o 
  -3   2   4        0.05        3.51      2.57 o 
  -2   2   4     1170.61     1301.20     30.87 o 
  -1   2   4      607.22      583.11     11.12 o 
   0   2   4     1379.56     1297.79     20.82 o 
   1   2   4     4889.20     4649.57     78.92 o 
   2   2   4       34.43       42.35      4.32 o 
   3   2   4       39.65       29.99      3.46 o 
   4   2   4        4.11       12.34      2.57 o 
   5   2   4      122.66      118.21      5.76 o 
   6   2   4       82.21       82.59      4.12 o 
   7   2   4      105.31      108.59      6.36 o 
   8   2   4      107.50      106.95     12.04 o 
   9   2   4       68.21      157.32     23.66 o 
  -7   3   4      164.33      156.17     11.42 o 
  -6   3   4        1.88        6.30      6.46 o 
  -5   3   4      385.80      417.03     16.01 o 
  -4   3   4      280.88      311.21     10.62 o 
  -3   3   4      143.15      153.79      6.23 o 
  -2   3   4      120.20      110.08      4.15 o 
  -1   3   4     1077.26     1068.62     20.32 o 
   0   3   4       16.04       26.66      1.82 o 
   1   3   4      440.29      372.50      7.82 o 
   2   3   4      630.82      385.32     50.03 o 
   3   3   4     1001.74      974.03     23.26 o 
   4   3   4      129.04      117.89      5.13 o 
   5   3   4       97.53      104.77      6.39 o 
   6   3   4        0.13       -3.35      2.35 o 
   7   3   4      653.41      749.03     20.32 o 
   8   3   4        2.20        8.12      3.90 o 
   9   3   4       29.51       48.85      9.49 o 
  -7   4   4        9.81       13.53      7.13 o 
  -6   4   4       25.53       39.52      7.40 o 
  -5   4   4        6.13       10.07      5.67 o 
  -4   4   4     4591.75     4876.51    116.29 o 
  -3   4   4        0.22        1.51      3.46 o 
  -2   4   4      977.57     1002.79     18.50 o 
  -1   4   4        0.22        2.77      1.54 o 
   0   4   4       27.37       41.68      2.55 o 
   1   4   4      731.41      658.28     19.14 o 
   2   4   4        4.47        9.42      1.59 o 
   3   4   4      898.04      979.09     18.82 o 
   4   4   4       64.06       63.61      4.77 o 
   5   4   4       44.01       40.92      4.45 o 
   6   4   4       16.90       13.24      3.46 o 
   7   4   4      684.33      667.70     16.87 o 
   8   4   4       15.91       14.86      5.75 o 
   9   4   4      196.50      181.05     10.77 o 
  -6   5   4      104.92      116.79     10.30 o 
  -5   5   4        7.14       14.75      6.35 o 
  -4   5   4       28.04       25.12      6.33 o 
  -3   5   4       77.60       86.03      7.63 o 
  -2   5   4      149.44      134.26      5.51 o 
  -1   5   4      137.40      147.78     10.10 o 
   0   5   4      576.92      598.99     10.37 o 
   1   5   4      433.58      449.15      8.22 o 
   2   5   4      787.72      697.99     23.49 o 
   3   5   4     1882.09     1984.88     35.62 o 
   4   5   4       45.74       33.27      2.73 o 
   5   5   4        1.45        3.45      3.36 o 
   6   5   4       49.54       44.13      4.73 o 
   7   5   4     1953.81     1759.71     36.80 o 
   8   5   4       38.90       47.01      6.34 o 
  -6   6   4       14.91       10.06      9.09 o 
  -5   6   4        6.39       10.00      6.49 o 
  -4   6   4      120.39      146.31     11.12 o 
  -3   6   4       25.90       21.50      7.56 o 
  -2   6   4       58.10       47.13      3.08 o 
  -1   6   4       74.02       72.40      4.27 o 
   0   6   4      478.82      452.44      8.70 o 
   1   6   4       84.97       85.16      3.66 o 
   2   6   4      372.71      377.30     19.40 o 
   3   6   4       24.59       23.08      3.06 o 
   4   6   4       34.92       28.88      9.91 o 
   5   6   4      183.55      171.73      9.91 o 
   6   6   4      100.84      117.54      7.01 o 
   7   6   4       18.76       53.80      6.77 o 
   8   6   4      203.84      184.84      9.34 o 
  -5   7   4        0.07       -2.23      6.91 o 
  -4   7   4       10.40        8.68      6.58 o 
  -3   7   4        8.34       11.54      6.15 o 
  -2   7   4       62.94       58.21      4.27 o 
  -1   7   4      314.15      312.99      9.51 o 
   0   7   4        7.08       13.50      3.51 o 
   2   7   4     3026.63     2920.66     47.24 o 
   3   7   4      470.03      430.50     12.74 o 
   4   7   4      271.12      245.78      7.80 o 
   5   7   4       34.49       89.60     12.50 o 
   6   7   4       15.58       45.63      5.98 o 
   7   7   4      387.09      341.73     11.83 o 
   8   7   4        2.20       39.31      6.11 o 
  -5   8   4      208.03      230.80     18.23 o 
  -4   8   4       23.08        6.72      9.31 o 
  -3   8   4      133.59      147.02     10.84 o 
  -2   8   4      748.72      696.02     18.14 o 
  -1   8   4       22.18       44.11      5.71 o 
   0   8   4        0.43        1.54      2.71 o 
   1   8   4       45.27      245.87     25.26 o 
   2   8   4     1468.79     1627.53     28.02 o 
   3   8   4      220.39      354.95     10.16 o 
   4   8   4        8.66       44.76      5.90 o 
   5   8   4       23.47       63.22      6.36 o 
   6   8   4       78.12       67.07      6.06 o 
   7   8   4      671.01      627.98     17.47 o 
  -4   9   4       49.41       32.82     18.70 o 
  -3   9   4      289.37      325.08     21.03 o 
  -2   9   4      226.27      235.74     12.50 o 
  -1   9   4        8.55       16.60      4.15 o 
   0   9   4      165.04      155.40      6.36 o 
   1   9   4      138.60      247.71      7.80 o 
   2   9   4        9.49      392.09     20.07 o 
   3   9   4      619.76      590.24     14.19 o 
   4   9   4      203.13      187.24      7.95 o 
   5   9   4        5.74       24.89      4.22 o 
   6   9   4       59.51       72.04      5.53 o 
   7   9   4       40.05       57.59      6.30 o 
  -3  10   4       54.40       70.23     21.31 o 
  -2  10   4      167.29      173.90     10.39 o 
  -1  10   4      129.24      144.38     11.16 o 
   0  10   4       56.41       71.19      6.03 o 
   1  10   4       40.94       34.14      4.56 o 
   2  10   4       46.21      111.54     12.29 o 
   3  10   4       33.56      157.45     10.35 o 
   4  10   4       42.76       55.15      5.39 o 
   5  10   4        8.47        5.88      4.01 o 
   6  10   4      115.69      119.35      6.93 o 
  -1  11   4       10.26       35.09      6.81 o 
   0  11   4       24.04       28.49      5.80 o 
   1  11   4       28.86       21.81      5.23 o 
   2  11   4      363.25      355.62     10.10 o 
   3  11   4        9.35       35.68      4.49 o 
   4  11   4      298.84      329.38     11.10 o 
   5  11   4       76.99       92.94      7.01 o 
   1  12   4       13.41       28.42      5.88 o 
   2  12   4        0.13       -2.29      4.81 o 
   3  12   4      222.31      303.35      9.91 o 
  -3 -10   5       15.56       11.38      5.79 o 
  -2 -10   5        3.91        3.51      7.59 o 
  -1 -10   5       24.32       14.03      8.44 o 
   0 -10   5      266.48      234.36     39.38 o 
   1 -10   5        9.15        3.59      6.29 o 
  -5  -9   5      291.60      280.71     12.35 o 
  -4  -9   5        2.92        1.86      4.96 o 
  -3  -9   5      418.39      415.32     12.89 o 
  -2  -9   5        1.45        4.62      5.48 o 
  -1  -9   5       41.99       48.75      9.38 o 
   0  -9   5       11.35        5.31      7.27 o 
   1  -9   5      633.95      594.40     21.07 o 
   2  -9   5       15.54        2.86      5.89 o 
   3  -9   5       12.26       -5.11     16.34 o 
  -6  -8   5        1.19        1.90      7.18 o 
  -5  -8   5        5.64        3.72      4.21 o 
  -4  -8   5       20.85       13.32      4.32 o 
  -3  -8   5        5.25        1.98      4.09 o 
  -2  -8   5       26.96       22.28      4.81 o 
  -1  -8   5      153.20      150.81     14.06 o 
   0  -8   5      278.96      243.10     14.62 o 
   1  -8   5        3.85       -2.89      4.98 o 
   2  -8   5        0.35       -5.91      4.33 o 
   3  -8   5        0.11       -8.15      5.31 o 
   4  -8   5        1.24      -12.97     11.91 o 
  -6  -7   5       45.01       49.73      5.87 o 
  -5  -7   5      106.78      102.60      7.69 o 
  -4  -7   5      231.46      218.80      8.52 o 
  -3  -7   5       38.40       42.52      4.25 o 
  -2  -7   5       83.14       90.91      6.56 o 
  -1  -7   5       80.95       82.80      6.09 o 
   0  -7   5        9.85       15.91      7.82 o 
   1  -7   5      776.17      764.88     21.93 o 
   2  -7   5        0.71       -3.66      3.91 o 
   3  -7   5      345.83      317.54     11.35 o 
   4  -7   5      181.80      172.03     14.16 o 
   5  -7   5        2.09       -5.60      9.74 o 
  -7  -6   5       18.15       19.79      7.73 o 
  -6  -6   5        1.25        1.71      4.27 o 
  -5  -6   5        8.99       13.78      4.66 o 
  -4  -6   5      484.32      471.46     12.10 o 
  -3  -6   5       27.83       25.56      3.93 o 
  -2  -6   5       23.41       24.62      4.01 o 
  -1  -6   5      127.99      156.36     16.18 o 
   0  -6   5     1064.02     1063.08     21.03 o 
   1  -6   5      810.48      773.77     18.28 o 
   2  -6   5      587.14      576.00     14.89 o 
   3  -6   5      129.99      148.49      7.86 o 
   4  -6   5        0.29       -0.51      4.67 o 
   5  -6   5      281.58      258.58     16.81 o 
   6  -6   5      148.85      117.56     15.40 o 
  -7  -5   5      101.72       97.78     12.57 o 
  -6  -5   5      156.63      152.78      7.73 o 
  -5  -5   5      977.85      932.29     20.15 o 
  -4  -5   5      245.60      234.02      8.15 o 
  -3  -5   5       12.62       13.03      3.34 o 
  -2  -5   5       38.75       43.22      4.10 o 
  -1  -5   5        0.83        3.45      2.52 o 
   0  -5   5      466.98      451.62     10.63 o 
   1  -5   5      125.80      111.82      7.81 o 
   2  -5   5      149.31      153.55      9.76 o 
   3  -5   5      157.50      160.76      8.10 o 
   4  -5   5      184.54      165.52      9.12 o 
   5  -5   5       38.77       32.05      7.98 o 
   6  -5   5      170.82      174.29     13.86 o 
  -7  -4   5      241.19      239.52     14.14 o 
  -6  -4   5      689.10      623.38     26.06 o 
  -5  -4   5      170.26      168.20      7.75 o 
  -4  -4   5        0.76       -3.41      3.11 o 
  -3  -4   5      349.79      351.41     10.65 o 
  -2  -4   5      109.21      101.96      4.65 o 
  -1  -4   5     2371.95     2659.41     42.87 o 
   0  -4   5      395.75      372.18     13.03 o 
   1  -4   5      439.23      377.60     10.21 o 
   2  -4   5      782.34      784.51     17.55 o 
   3  -4   5       24.97       41.66      4.09 o 
   4  -4   5        0.05       -1.40      3.72 o 
   5  -4   5       15.45       17.24      4.50 o 
   6  -4   5       31.51       29.52      7.68 o 
   7  -4   5       28.40       28.51      7.84 o 
  -8  -3   5       56.50       47.43      8.38 o 
  -7  -3   5        0.27        5.98      6.05 o 
  -6  -3   5        9.70        8.66      5.36 o 
  -5  -3   5      554.46      549.88     16.94 o 
  -4  -3   5     1186.01     1160.59     22.86 o 
  -3  -3   5      511.09      517.32     13.30 o 
  -2  -3   5        8.03       10.60      2.76 o 
  -1  -3   5       96.00       71.85      3.59 o 
   0  -3   5      144.26      121.48      5.36 o 
   1  -3   5       29.52       35.61      2.91 o 
   2  -3   5        3.34        0.20      2.59 o 
   3  -3   5       94.05      106.56      6.24 o 
   4  -3   5      140.63      156.79      7.82 o 
   5  -3   5      475.23      483.03     14.75 o 
   6  -3   5        0.02       -2.80      7.81 o 
   7  -3   5        0.16        5.38      6.15 o 
  -8  -2   5       35.86       43.27      8.15 o 
  -7  -2   5       36.04       38.62      8.81 o 
  -6  -2   5      257.70      249.97     13.06 o 
  -5  -2   5      361.00      317.53     11.00 o 
  -4  -2   5       58.55       57.95      4.49 o 
  -3  -2   5      217.56      208.43      7.96 o 
  -2  -2   5       52.68       47.74      2.99 o 
  -1  -2   5      181.47      203.30      5.78 o 
   0  -2   5        2.18        1.13      1.46 o 
   1  -2   5      497.31      531.11     10.59 o 
   2  -2   5       13.35       13.89      2.22 o 
   3  -2   5      272.94      296.80      9.58 o 
   4  -2   5        0.20       -1.56      2.46 o 
   5  -2   5      296.34      308.73     10.64 o 
   6  -2   5       82.05       83.09      8.51 o 
   7  -2   5       88.76       91.91     12.47 o 
   8  -2   5        6.14        5.06     19.07 o 
  -8  -1   5       43.20       50.25      8.20 o 
  -7  -1   5       16.49       37.95      7.25 o 
  -6  -1   5       30.95       21.74      5.93 o 
  -5  -1   5      157.76      137.01      9.81 o 
  -4  -1   5      405.77      344.55     11.21 o 
  -3  -1   5      725.49      720.58     14.06 o 
  -2  -1   5        7.49        4.66      2.20 o 
  -1  -1   5       39.15       39.53      2.36 o 
   0  -1   5     2557.47     2368.50     61.75 o 
   2  -1   5      273.22      299.95      7.45 o 
   3  -1   5      978.29     1046.36     24.82 o 
   4  -1   5       10.69       18.04      2.05 o 
   5  -1   5     2373.96     2447.03     43.03 o 
   6  -1   5       49.02       54.51      4.87 o 
   7  -1   5       21.22       19.75      9.36 o 
   8  -1   5        0.13        8.74     15.60 o 
  -8   0   5      154.21      146.26     15.15 o 
  -7   0   5       55.75       78.75      8.79 o 
  -6   0   5      570.54      496.19     18.45 o 
  -5   0   5       76.30       79.20      7.60 o 
  -4   0   5       87.96       80.08      8.15 o 
  -3   0   5      134.31      132.26      5.18 o 
  -2   0   5      281.01      253.65      5.58 o 
  -1   0   5     1044.48      948.88     20.27 o 
   0   0   5      791.29      651.64     19.87 o 
   1   0   5       30.72       26.27      2.79 o 
   2   0   5      294.60      279.84      9.73 o 
   3   0   5      663.03      709.91     13.65 o 
   4   0   5       75.25       48.50     12.89 o 
   5   0   5      306.18      297.55      7.92 o 
   6   0   5      228.70      245.03     10.03 o 
   7   0   5       30.86       39.27     11.92 o 
   8   0   5      363.64      457.18     35.11 o 
  -7   1   5      201.95      184.78     11.35 o 
  -6   1   5      308.05      234.94     12.79 o 
  -5   1   5        9.14       12.61      5.61 o 
  -4   1   5      436.22      435.46     15.73 o 
  -3   1   5       21.41       17.06      3.27 o 
  -2   1   5     2854.73     2927.15     51.84 o 
  -1   1   5      939.52      835.46     21.51 o 
   0   1   5      121.40       98.27      4.10 o 
   1   1   5     6115.72     5557.65    103.31 o 
   2   1   5      187.44      212.67      5.92 o 
   3   1   5       71.68       74.58      4.64 o 
   4   1   5        1.49       -0.64      1.87 o 
   5   1   5        3.32        4.04      2.34 o 
   6   1   5       73.70       73.44      4.31 o 
   7   1   5      883.93      886.23     38.57 o 
   8   1   5      264.05      311.15     28.11 o 
  -7   2   5        3.11       14.15      9.43 o 
  -6   2   5      157.10      147.56     10.27 o 
  -5   2   5      211.11      212.51     15.12 o 
  -4   2   5      204.45      179.63      8.69 o 
  -3   2   5       68.13       79.38      5.10 o 
  -2   2   5      203.04      219.09      7.52 o 
  -1   2   5       31.51       27.74      2.18 o 
   0   2   5     2060.19     1815.52     31.17 o 
   1   2   5      679.98      599.04     25.98 o 
   2   2   5       11.76        9.16      1.77 o 
   3   2   5        5.21        1.45      1.98 o 
   4   2   5        4.39        2.44      2.33 o 
   5   2   5       34.79       40.30      3.63 o 
   6   2   5       24.36       21.46      3.13 o 
   7   2   5        3.56        4.19      2.89 o 
   8   2   5        4.31        6.70      5.73 o 
   9   2   5        0.52       30.59     11.85 o 
  -7   3   5      231.20      246.99     13.80 o 
  -6   3   5      415.59      433.81     17.15 o 
  -5   3   5      107.35      111.60      9.03 o 
  -4   3   5      573.93      618.71     16.49 o 
  -3   3   5      100.99       99.66      5.18 o 
  -2   3   5      377.79      411.69      8.74 o 
  -1   3   5      698.72      711.77     11.55 o 
   0   3   5        2.49        7.87      1.96 o 
   1   3   5      908.24      899.19     17.19 o 
   2   3   5       73.69       81.43      6.79 o 
   3   3   5     1364.36     1354.23     31.32 o 
   4   3   5      287.98      299.44     10.77 o 
   5   3   5       37.34       46.09      6.30 o 
   6   3   5      401.58      384.91     10.24 o 
   7   3   5     2280.20     2123.87     39.68 o 
   8   3   5      109.52      113.27      6.88 o 
   9   3   5        2.85       20.45     11.01 o 
  -7   4   5      648.23      696.46     24.10 o 
  -6   4   5       44.63       51.80      7.92 o 
  -5   4   5      182.69      184.66     11.94 o 
  -4   4   5      262.50      285.15     11.01 o 
  -3   4   5      400.11      410.17     12.39 o 
  -2   4   5      551.19      584.77     11.92 o 
  -1   4   5       10.15        8.12      1.76 o 
   0   4   5      431.21      496.85     10.73 o 
   1   4   5      218.84      161.03      5.48 o 
   2   4   5      496.60      464.32      8.10 o 
   3   4   5      165.40      129.06      3.75 o 
   4   4   5        2.29        2.28      2.26 o 
   5   4   5       78.17       78.96      9.21 o 
   6   4   5      177.50      156.12      7.32 o 
   7   4   5      442.79      429.45     11.72 o 
   8   4   5       24.80       33.42      5.68 o 
  -6   5   5       91.69       88.79      9.65 o 
  -5   5   5      228.44      240.83     13.53 o 
  -4   5   5      581.53      592.23     20.38 o 
  -3   5   5      302.54      271.69     10.14 o 
  -2   5   5      100.84      101.09      3.80 o 
  -1   5   5       56.18       42.50      5.25 o 
   0   5   5      110.90      132.50      4.28 o 
   1   5   5       38.75       42.01      2.44 o 
   2   5   5      103.80      112.91      7.92 o 
   3   5   5        2.39        1.58      1.32 o 
   4   5   5       68.05       65.72      5.33 o 
   5   5   5       38.84       41.37      4.77 o 
   6   5   5        5.33       10.31      3.56 o 
   7   5   5      127.51      282.16     24.47 o 
   8   5   5       55.46       53.07      5.42 o 
  -6   6   5      149.27      163.97     17.85 o 
  -5   6   5       79.76       80.91      9.29 o 
  -4   6   5      429.92      409.99     16.99 o 
  -3   6   5      129.03      127.06      9.87 o 
  -2   6   5       38.71       38.26      2.97 o 
  -1   6   5       61.66       63.39      3.64 o 
   0   6   5       28.15       17.77      2.52 o 
   1   6   5       44.86       44.54      2.82 o 
   2   6   5      873.93      886.12     16.77 o 
   3   6   5       86.09       75.63     10.64 o 
   4   6   5       94.17      113.33     11.32 o 
   5   6   5        0.08        0.69      2.67 o 
   6   6   5      209.46      200.16      8.60 o 
   7   6   5      418.36      374.62     12.18 o 
   8   6   5        1.88       63.51      9.47 o 
  -5   7   5        4.69        3.52      7.35 o 
  -4   7   5        1.75       -2.98      6.20 o 
  -3   7   5      421.77      416.72     16.94 o 
  -2   7   5      177.07      197.00      8.98 o 
  -1   7   5      220.98      229.05      6.94 o 
   0   7   5      333.34      337.13      8.29 o 
   1   7   5     1087.42     1051.48     18.81 o 
   3   7   5       27.24        2.58      5.68 o 
   4   7   5       95.10       90.44      5.03 o 
   5   7   5      373.88      338.39     10.14 o 
   6   7   5      434.95      472.59     13.79 o 
   7   7   5       76.97       88.94      6.96 o 
   8   7   5      299.47      245.53     10.68 o 
  -5   8   5      154.03      127.28     11.88 o 
  -4   8   5        9.76        1.14      7.24 o 
  -3   8   5       13.02        8.36      6.72 o 
  -2   8   5       43.66       44.72      6.03 o 
  -1   8   5      306.35      346.73     14.89 o 
   0   8   5       34.55       36.94      3.55 o 
   1   8   5      893.64      844.39     16.18 o 
   2   8   5     1038.05     1167.45     21.09 o 
   3   8   5      921.64      920.31     19.31 o 
   4   8   5      355.09      398.95     10.70 o 
   5   8   5      446.82      458.38     13.92 o 
   6   8   5        1.80        1.43      3.68 o 
   7   8   5       46.25       70.39      6.57 o 
   8   8   5      306.03      366.80     15.48 o 
  -4   9   5      100.65       65.83     13.67 o 
  -3   9   5      649.98      582.41     28.20 o 
  -2   9   5      243.70      252.69     12.22 o 
  -1   9   5       99.45      193.60     16.57 o 
   0   9   5       57.26       56.80      4.72 o 
   1   9   5      594.45      578.86     12.59 o 
   2   9   5     1751.02     1931.47     33.06 o 
   3   9   5       92.23      107.07      5.74 o 
   4   9   5        3.99       32.78      4.77 o 
   5   9   5      149.40      149.88      7.59 o 
   6   9   5       98.87       88.94      7.00 o 
   7   9   5      173.00      145.64      8.65 o 
  -3  10   5      320.09      331.72     22.34 o 
  -2  10   5        9.26        7.81      5.45 o 
  -1  10   5      166.08      154.18     10.43 o 
   0  10   5      184.72      202.04      9.28 o 
   1  10   5        0.97        4.65      3.34 o 
   2  10   5      457.25      434.11     10.88 o 
   3  10   5      651.73      612.40     23.13 o 
   4  10   5       75.82       68.17      5.86 o 
   5  10   5        3.79       14.88      4.30 o 
   6  10   5      125.96      119.66      9.54 o 
  -1  11   5      245.05      230.60     12.88 o 
   0  11   5        7.48       10.63      4.82 o 
   1  11   5       58.37       51.71      6.25 o 
   2  11   5       30.64       35.10      5.01 o 
   3  11   5      162.07      178.09      7.60 o 
   4  11   5       12.62       25.27      4.87 o 
   5  11   5       18.18       13.50      4.53 o 
   1  12   5       59.15       55.61      7.06 o 
   2  12   5        0.13        4.91      5.21 o 
   3  12   5      316.95      359.76     10.70 o 
  -2 -10   6        0.32        0.82      7.74 o 
  -1 -10   6       34.26       24.46      8.95 o 
   0 -10   6      163.28      167.27     11.41 o 
  -4  -9   6       58.32       64.19     10.46 o 
  -3  -9   6       45.62       36.54      6.48 o 
  -2  -9   6       76.23       82.37      7.72 o 
  -1  -9   6       34.75       21.29      8.02 o 
   0  -9   6        2.26       -9.23      6.98 o 
   1  -9   6      133.52      131.49      9.84 o 
   2  -9   6       22.87        7.46      9.80 o 
  -5  -8   6      194.97      186.75     10.68 o 
  -4  -8   6      239.39      247.15     11.36 o 
  -3  -8   6        3.31       10.72      4.55 o 
  -2  -8   6        0.03        2.29      4.72 o 
  -1  -8   6       12.75       12.99      6.17 o 
   0  -8   6        0.99        2.38      6.78 o 
   1  -8   6       45.84       51.94      7.03 o 
   2  -8   6        0.04       -2.77      4.46 o 
   3  -8   6       29.53       11.21     13.87 o 
   4  -8   6       13.17       -5.47     20.07 o 
  -6  -7   6        3.13        4.73      4.83 o 
  -5  -7   6        0.26       -3.48      4.29 o 
  -4  -7   6      177.40      183.68     10.04 o 
  -3  -7   6        6.13        8.39      4.22 o 
  -2  -7   6      189.74      179.86      8.33 o 
  -1  -7   6       62.29       63.37      6.82 o 
   0  -7   6      177.12      166.08      9.65 o 
   1  -7   6      500.07      487.57     13.99 o 
   2  -7   6        0.09       -1.79      4.16 o 
   3  -7   6        6.93        7.67      4.59 o 
   4  -7   6       71.66       49.84     13.02 o 
   5  -7   6      346.46      317.02     20.10 o 
  -7  -6   6      131.93      131.34     14.90 o 
  -6  -6   6       22.37       24.60      5.25 o 
  -5  -6   6       58.45       52.61      5.57 o 
  -4  -6   6     1004.33     1035.26     26.27 o 
  -3  -6   6       21.82       14.94      4.48 o 
  -2  -6   6      461.08      466.89     12.42 o 
  -1  -6   6      208.00      205.84      8.70 o 
   0  -6   6        2.27        4.15      4.01 o 
   1  -6   6       89.30       86.94      6.06 o 
   2  -6   6      604.51      576.41     15.12 o 
   3  -6   6        1.44        0.64      3.89 o 
   4  -6   6       64.91       55.64      6.83 o 
   5  -6   6       25.93       16.81     17.48 o 
   6  -6   6        1.70       -6.24     10.43 o 
  -7  -5   6        2.51       18.32      8.98 o 
  -6  -5   6        8.36       14.48      6.01 o 
  -5  -5   6       44.83       49.12      5.50 o 
  -4  -5   6     1943.84     2033.54     38.30 o 
  -3  -5   6       54.42       61.21      5.64 o 
  -2  -5   6       10.32       16.45      3.69 o 
  -1  -5   6       76.21       77.63      6.68 o 
   0  -5   6     1293.24     1376.55     29.72 o 
   1  -5   6      644.04      609.11     13.29 o 
   2  -5   6        0.89       -1.73      3.48 o 
   3  -5   6      695.56      676.44     16.63 o 
   4  -5   6       14.04       11.05      4.77 o 
   5  -5   6      155.16      139.86     12.30 o 
   6  -5   6       31.06       24.93      8.61 o 
  -7  -4   6      369.75      314.97     16.22 o 
  -6  -4   6      246.18      233.96     16.38 o 
  -5  -4   6      156.74      151.42      8.35 o 
  -4  -4   6     2100.84     2147.94     39.74 o 
  -3  -4   6       10.61        7.62      3.43 o 
  -2  -4   6      120.96      114.58      5.51 o 
  -1  -4   6      177.48      156.42      6.78 o 
   0  -4   6      922.55      966.48     18.92 o 
   1  -4   6      113.14      105.72      4.93 o 
   2  -4   6      396.32      402.89     11.00 o 
   3  -4   6      484.09      501.39     12.98 o 
   4  -4   6       20.59       18.18      4.59 o 
   5  -4   6       81.65       66.19      6.27 o 
   6  -4   6       45.52       40.95      8.27 o 
   7  -4   6        7.20        6.22      7.10 o 
  -7  -3   6      242.36      223.58     13.89 o 
  -6  -3   6       81.56       82.62      8.78 o 
  -5  -3   6        6.00        5.71      4.68 o 
  -4  -3   6     1443.62     1465.80     30.83 o 
  -3  -3   6      306.91      306.08      9.95 o 
  -2  -3   6       47.88       54.46      3.51 o 
  -1  -3   6        0.47        0.61      2.06 o 
   0  -3   6        0.54        0.76      1.85 o 
   1  -3   6      157.21      138.92      5.98 o 
   2  -3   6      820.35      849.44     16.22 o 
   3  -3   6      248.18      255.10      9.80 o 
   4  -3   6       13.87       10.79      3.90 o 
   5  -3   6      119.33      124.21      7.39 o 
   6  -3   6       12.17        9.87      7.66 o 
   7  -3   6       79.50       76.76      8.89 o 
  -7  -2   6       12.20       16.98      6.55 o 
  -6  -2   6      161.03      156.82     11.18 o 
  -5  -2   6     1086.14      995.32     29.35 o 
  -4  -2   6      515.28      469.09     12.60 o 
  -3  -2   6      218.71      227.92      9.20 o 
  -2  -2   6       49.64       56.62      3.58 o 
  -1  -2   6       36.46       61.85      3.48 o 
   0  -2   6       68.83       54.63      3.67 o 
   1  -2   6      135.77      145.58      5.00 o 
   2  -2   6      400.90      417.71      9.09 o 
   3  -2   6      659.61      684.58     17.82 o 
   4  -2   6      174.78      173.38     11.69 o 
   5  -2   6        3.93        1.67      3.30 o 
   6  -2   6       28.25       34.93     15.56 o 
   7  -2   6        2.29       -0.06      8.39 o 
   8  -2   6       32.68       43.02     21.61 o 
  -7  -1   6       43.24       42.24      7.72 o 
  -6  -1   6       26.47       16.01      6.06 o 
  -5  -1   6       92.32       81.51      7.88 o 
  -4  -1   6       18.58       20.75      3.10 o 
  -3  -1   6       56.92       48.49      2.82 o 
  -2  -1   6     3778.92     3833.01     58.48 o 
  -1  -1   6      431.60      486.20      9.95 o 
   0  -1   6        2.77        3.35      1.94 o 
   1  -1   6      217.28      238.53      6.77 o 
   2  -1   6      929.19      909.84     18.62 o 
   3  -1   6     1366.06     1479.78     34.17 o 
   4  -1   6       53.87       52.56      4.35 o 
   5  -1   6      185.12      219.12     16.43 o 
   6  -1   6      229.76      225.14      9.05 o 
   7  -1   6        5.02       22.13      5.62 o 
   8  -1   6       48.55       59.76     16.71 o 
  -7   0   6        2.15        5.08      6.41 o 
  -6   0   6       59.16       56.32      7.66 o 
  -5   0   6        0.73       -7.21      4.84 o 
  -4   0   6      572.09      532.93     41.55 o 
  -3   0   6      105.22       96.23      3.97 o 
  -2   0   6     1007.82     1031.10     16.03 o 
  -1   0   6      171.77      167.62      7.88 o 
   0   0   6      285.49      308.77      8.25 o 
   1   0   6      401.92      201.63     11.09 o 
   2   0   6      484.32      427.15     47.12 o 
   3   0   6       74.21       68.15      6.47 o 
   4   0   6      362.46      383.78      9.76 o 
   5   0   6        6.30       10.53      2.34 o 
   6   0   6      379.93      387.45     16.32 o 
   7   0   6      119.84      147.49     20.86 o 
   8   0   6       30.11       49.53     12.45 o 
  -7   1   6       81.06       70.31      8.01 o 
  -6   1   6       15.42       11.24      6.37 o 
  -5   1   6       43.13       27.13      6.43 o 
  -4   1   6      187.42      181.46     13.29 o 
  -3   1   6      203.46      178.07      7.24 o 
  -2   1   6     2535.60     2515.52     40.14 o 
  -1   1   6      678.49      615.64     12.29 o 
   0   1   6       18.43       23.50      2.90 o 
   1   1   6       77.55       76.28      8.56 o 
   2   1   6      215.75      181.07      7.46 o 
   3   1   6       17.50       15.23      1.84 o 
   4   1   6      114.24      100.62      4.85 o 
   5   1   6      733.01      722.73     16.75 o 
   6   1   6       94.67       98.60      5.79 o 
   7   1   6      113.34      124.66      9.79 o 
   8   1   6       37.45       51.12     12.53 o 
  -7   2   6      236.74      227.69     12.79 o 
  -6   2   6        0.02        4.81      5.25 o 
  -5   2   6       24.76       32.25      5.39 o 
  -4   2   6        0.62       -7.04      5.38 o 
  -3   2   6      181.01      178.05     16.87 o 
  -2   2   6     1092.40     1073.84     22.65 o 
  -1   2   6      172.50      143.76      6.76 o 
   0   2   6     1123.48     1160.11     20.87 o 
   1   2   6      646.12      551.90     11.91 o 
   2   2   6       70.42       71.86      7.29 o 
   3   2   6      861.21      791.64     19.23 o 
   4   2   6      237.73      309.22      9.73 o 
   5   2   6       28.13       29.66      3.37 o 
   6   2   6      659.83      645.22     16.06 o 
   7   2   6       34.66       46.74      4.25 o 
   8   2   6      376.24      406.32     31.80 o 
  -7   3   6       19.42       38.21      7.61 o 
  -6   3   6       98.33      103.93      9.45 o 
  -5   3   6       63.33       62.93      6.21 o 
  -4   3   6      385.34      376.86     12.52 o 
  -3   3   6      105.37      124.49      7.23 o 
  -2   3   6      144.25      137.21      5.13 o 
  -1   3   6      593.13      634.10     11.31 o 
   0   3   6       10.21       23.51      2.46 o 
   1   3   6     1502.80     1329.38     21.67 o 
   2   3   6      443.81      428.60      9.16 o 
   3   3   6      579.68      592.08     16.11 o 
   4   3   6       27.52       39.81      5.21 o 
   5   3   6        8.30        4.70      2.92 o 
   6   3   6      202.36      176.93      7.82 o 
   7   3   6     1177.04     1133.95     24.81 o 
   8   3   6       57.48       65.61      7.33 o 
  -7   4   6       29.92       36.50      7.98 o 
  -6   4   6      119.77      141.71     11.16 o 
  -5   4   6      244.58      240.46     13.20 o 
  -4   4   6        4.46        0.68      4.64 o 
  -3   4   6      305.83      270.93     10.35 o 
  -2   4   6       28.54       28.81      2.97 o 
  -1   4   6        6.74       13.51      2.28 o 
   0   4   6     6275.64     6658.55     92.48 o 
   1   4   6       30.74       26.21      2.44 o 
   2   4   6       14.82       11.46      1.99 o 
   3   4   6      224.47      224.18      5.46 o 
   4   4   6      268.69      273.86      9.69 o 
   5   4   6       53.85       55.24      4.93 o 
   6   4   6       23.99       16.20      4.07 o 
   7   4   6       41.38       35.36      4.28 o 
   8   4   6      132.54      137.38      8.64 o 
  -6   5   6       97.55       96.54     10.07 o 
  -5   5   6        2.18        3.57      6.07 o 
  -4   5   6       30.63       27.83      6.83 o 
  -3   5   6      211.04      182.22      6.89 o 
  -2   5   6      174.75      183.34      8.16 o 
  -1   5   6        5.18        4.64      1.91 o 
   0   5   6      680.86      745.28     12.54 o 
   1   5   6      106.94       91.79      4.25 o 
   2   5   6     1133.90     1098.86     18.81 o 
   4   5   6      130.78      130.35      4.83 o 
   5   5   6        4.45        0.51      3.24 o 
   6   5   6      136.92      131.35      8.44 o 
   7   5   6     1185.35     1066.60     24.31 o 
   8   5   6       61.41       68.48      5.71 o 
  -6   6   6       33.19       43.20      9.04 o 
  -5   6   6      271.37      265.88     14.85 o 
  -4   6   6      273.65      292.15     14.87 o 
  -3   6   6        0.08       -2.61      3.34 o 
  -2   6   6       77.10       78.27      4.03 o 
  -1   6   6      162.88      189.76      6.11 o 
   0   6   6        3.50        2.45      2.15 o 
   1   6   6       76.39       86.04      4.58 o 
   2   6   6      518.82      482.82     12.12 o 
   3   6   6      284.34      265.70      8.97 o 
   5   6   6        8.64        3.73      2.80 o 
   6   6   6        0.59        0.24      3.93 o 
   7   6   6      111.10      110.85      9.14 o 
   8   6   6      575.53      493.23     14.81 o 
  -5   7   6       23.68       17.15     10.40 o 
  -4   7   6       14.36       14.97      7.27 o 
  -3   7   6      232.47      254.25      9.87 o 
  -2   7   6       98.95       84.93      6.19 o 
  -1   7   6        5.24       11.07      2.90 o 
   0   7   6       79.94       85.56      4.50 o 
   1   7   6      301.93      314.71      7.94 o 
   2   7   6     1686.43     1619.65     29.57 o 
   3   7   6      863.80      829.15     18.94 o 
   4   7   6        0.02       -0.34      3.36 o 
   5   7   6       15.44       19.65      3.59 o 
   6   7   6      810.21      713.86     20.79 o 
   7   7   6       52.55       47.76      6.51 o 
   8   7   6        9.00       29.41      5.54 o 
  -4   8   6      187.12      161.84     16.58 o 
  -3   8   6      122.69      110.22     13.45 o 
  -2   8   6       14.35       10.36      5.00 o 
  -1   8   6      377.07      356.28      9.75 o 
   0   8   6      212.83      209.88      8.96 o 
   1   8   6       13.16       16.90      3.13 o 
   2   8   6     1020.51      984.97     18.30 o 
   3   8   6      486.49      522.04     12.70 o 
   4   8   6      257.55      243.70      8.46 o 
   5   8   6      142.72      197.62      7.59 o 
   6   8   6        4.43        6.62      3.95 o 
   7   8   6      216.35      182.84      9.28 o 
  -4   9   6        0.34      -16.66     14.98 o 
  -3   9   6        9.40       -3.44     10.37 o 
  -2   9   6      194.13      183.30     10.72 o 
  -1   9   6      737.68      646.51     27.35 o 
   0   9   6       53.78       68.49      4.59 o 
   1   9   6       22.88       29.67      3.79 o 
   2   9   6     1011.16     1070.72     20.03 o 
   3   9   6      202.52      201.12      8.03 o 
   4   9   6      300.54      315.09      9.75 o 
   5   9   6       66.45       72.53      5.44 o 
   6   9   6        0.20       11.15      4.30 o 
   7   9   6       33.76       28.02      5.47 o 
  -3  10   6      207.06      196.66     18.34 o 
  -2  10   6       85.75       98.27     13.79 o 
  -1  10   6        2.23        3.93      6.28 o 
   0  10   6       72.08       55.94      5.86 o 
   1  10   6       80.53       82.40      5.28 o 
   2  10   6       79.10       83.70      5.36 o 
   3  10   6       19.29       67.05     13.24 o 
   4  10   6        5.34       18.46      4.94 o 
   5  10   6       20.90       23.40      4.52 o 
   6  10   6       17.19       21.17      5.05 o 
  -1  11   6       86.77       91.12     15.65 o 
   0  11   6       45.95       61.11      7.70 o 
   1  11   6        3.69        2.54      4.66 o 
   2  11   6        0.54       -0.19      3.51 o 
   3  11   6      117.11      147.09      8.98 o 
   4  11   6      105.12      129.13      7.73 o 
   5  11   6        8.77       12.21      4.42 o 
   1  12   6       11.03       23.47      5.89 o 
   2  12   6        6.03       17.77      4.78 o 
   3  12   6      220.98      199.44      9.49 o 
  -4  -9   7      187.93      192.18     12.62 o 
  -3  -9   7        8.05       12.48      5.85 o 
  -2  -9   7       55.01       72.87      8.53 o 
  -1  -9   7       10.20        6.16      7.24 o 
   0  -9   7       11.80        4.40      6.01 o 
   1  -9   7     1640.33     1575.82     76.96 o 
   2  -9   7       49.24       26.15      7.05 o 
  -5  -8   7        1.00       -2.61      4.98 o 
  -4  -8   7      165.90      194.32     10.82 o 
  -3  -8   7        3.29        1.84      5.07 o 
  -2  -8   7       50.39       52.09      6.80 o 
  -1  -8   7      102.78      118.32      9.23 o 
   0  -8   7      138.36      155.46     10.23 o 
   1  -8   7        3.85       -1.85      5.58 o 
   2  -8   7        5.81       -3.38      6.69 o 
   3  -8   7       19.17       12.22      6.82 o 
  -6  -7   7        2.51        7.33      6.87 o 
  -5  -7   7       28.39       22.06      5.33 o 
  -4  -7   7      416.40      401.01     12.63 o 
  -3  -7   7       37.83       41.30      5.84 o 
  -2  -7   7       13.21       14.58      4.41 o 
  -1  -7   7        0.11       -0.94      4.33 o 
   0  -7   7      355.87      360.71     13.93 o 
   1  -7   7      306.27      305.27     11.08 o 
   2  -7   7       10.10        2.09      4.61 o 
   3  -7   7      207.69      196.29      9.26 o 
   4  -7   7        5.21       -0.93      5.82 o 
  -6  -6   7       52.19       38.69      7.48 o 
  -5  -6   7       20.59       18.40      5.12 o 
  -4  -6   7      942.03      982.63     21.65 o 
  -3  -6   7       19.81       23.63      5.11 o 
  -2  -6   7      355.54      322.01     10.25 o 
  -1  -6   7      422.81      413.51     11.35 o 
   0  -6   7      122.57      133.76      6.86 o 
   1  -6   7      483.52      495.69     13.87 o 
   2  -6   7      160.48      160.24      9.93 o 
   3  -6   7      120.13      121.04      7.43 o 
   4  -6   7       83.32       70.61      7.50 o 
   5  -6   7      104.23       87.48     22.12 o 
  -7  -5   7      577.62      552.83     26.54 o 
  -6  -5   7      141.59      128.80     10.36 o 
  -5  -5   7      230.82      237.54     10.57 o 
  -4  -5   7      554.86      570.16     14.61 o 
  -3  -5   7      388.21      367.77     11.06 o 
  -2  -5   7      350.15      329.47      9.21 o 
  -1  -5   7      115.14      116.21      5.51 o 
   0  -5   7      254.16      232.37      9.07 o 
   1  -5   7      294.99      287.94      8.74 o 
   2  -5   7      238.95      254.24      9.33 o 
   3  -5   7      106.96      102.23      6.30 o 
   4  -5   7      290.59      257.17     11.43 o 
   5  -5   7        8.31       -2.90      4.89 o 
   6  -5   7      202.04      181.43     17.83 o 
  -7  -4   7        4.74       22.43      7.71 o 
  -6  -4   7      220.16      198.07     15.58 o 
  -5  -4   7      406.23      400.90     12.90 o 
  -4  -4   7      211.02      218.35      9.66 o 
  -3  -4   7      774.89      803.66     17.61 o 
  -2  -4   7       65.21       77.75      4.99 o 
  -1  -4   7      511.24      508.29     11.03 o 
   0  -4   7      154.95      141.38      5.45 o 
   1  -4   7      252.79      251.41      7.67 o 
   2  -4   7        1.09        2.56      2.86 o 
   3  -4   7        9.32       11.32      3.74 o 
   4  -4   7        4.83        4.05      4.34 o 
   5  -4   7       20.28       21.83      5.20 o 
   6  -4   7        1.81        2.77      6.73 o 
   7  -4   7      197.34      170.40     16.12 o 
  -7  -3   7      468.66      423.75     18.49 o 
  -6  -3   7      542.91      507.90     19.82 o 
  -5  -3   7       71.84       62.35      6.70 o 
  -4  -3   7      269.27      250.37      9.68 o 
  -3  -3   7      158.91      162.19      8.80 o 
  -2  -3   7       83.57       69.99      4.43 o 
  -1  -3   7       47.92       36.12      3.11 o 
   0  -3   7      131.03      152.75      5.90 o 
   1  -3   7        0.88        0.78      2.35 o 
   2  -3   7     1268.00     1273.94     26.20 o 
   3  -3   7        1.98       -0.80      3.58 o 
   4  -3   7       38.16       42.28      5.74 o 
   5  -3   7       22.91       13.93      4.41 o 
   6  -3   7       78.52       66.45      8.15 o 
   7  -3   7        6.71        4.64      6.74 o 
  -7  -2   7      251.33      224.11     13.97 o 
  -6  -2   7        0.02        6.43      7.23 o 
  -5  -2   7        2.28        1.25      5.18 o 
  -4  -2   7        1.32       -0.68      3.58 o 
  -3  -2   7      309.26      280.79     10.35 o 
  -2  -2   7        0.31       -1.61      2.30 o 
  -1  -2   7        0.29       -1.17      2.15 o 
   0  -2   7      303.18      361.29      7.27 o 
   1  -2   7     2555.28     2560.76     58.05 o 
   2  -2   7     1757.02     1818.75     32.05 o 
   3  -2   7       39.21       33.77      3.30 o 
   4  -2   7        0.05       -1.03      3.20 o 
   5  -2   7      156.87      132.73      7.30 o 
   6  -2   7       30.08       27.73      4.69 o 
   7  -2   7        1.57        6.28      5.83 o 
  -7  -1   7       47.07       58.42      8.64 o 
  -6  -1   7      563.48      474.32     18.63 o 
  -5  -1   7       20.31       28.28      6.45 o 
  -4  -1   7       14.09       11.32      3.18 o 
  -3  -1   7      231.54      222.78      6.57 o 
  -2  -1   7       18.92       18.34      3.26 o 
  -1  -1   7      162.39      163.22      5.08 o 
   0  -1   7       60.75       67.38      3.53 o 
   1  -1   7      291.98      250.86     10.92 o 
   2  -1   7      671.86      684.37     16.50 o 
   3  -1   7      922.08      915.18     22.43 o 
   4  -1   7      131.26      127.23     17.58 o 
   5  -1   7      363.86      353.74     12.25 o 
   6  -1   7       15.32       12.86      4.33 o 
   7  -1   7        0.17        8.82      8.80 o 
   8  -1   7       29.81       22.26      7.19 o 
  -7   0   7      208.65      215.65     13.79 o 
  -6   0   7       25.11       29.57      6.90 o 
  -5   0   7      212.22      153.64     11.28 o 
  -4   0   7      367.09      356.13     11.26 o 
  -3   0   7      984.23      946.43     16.72 o 
  -2   0   7      347.46      387.98      8.25 o 
  -1   0   7        0.13       -0.06      1.39 o 
   0   0   7        0.24        1.96      1.77 o 
   1   0   7      980.89      968.86     19.70 o 
   2   0   7      122.20      138.45      4.77 o 
   3   0   7       88.24       85.96      5.31 o 
   4   0   7      132.68      108.96      4.36 o 
   5   0   7       10.08       15.22      2.74 o 
   6   0   7       73.22       66.82      7.34 o 
   7   0   7        3.61       30.87     10.41 o 
   8   0   7       80.47      149.70     20.59 o 
  -7   1   7        2.25       14.94      9.08 o 
  -6   1   7       12.13       15.29      6.92 o 
  -5   1   7       62.35       71.36      8.91 o 
  -4   1   7      336.00      315.27     17.27 o 
  -3   1   7      201.14      159.30      9.70 o 
  -2   1   7      107.39      105.05      3.95 o 
  -1   1   7      150.64      147.84      6.72 o 
   0   1   7      213.17      227.90     14.44 o 
   1   1   7      188.36      168.79      5.14 o 
   2   1   7     1226.95     1252.31     24.96 o 
   3   1   7      484.39      489.24     10.73 o 
   4   1   7      459.95      482.72     20.71 o 
   5   1   7      445.79      460.92     12.06 o 
   6   1   7      905.28      864.45     20.11 o 
   7   1   7       13.31       14.34      8.90 o 
   8   1   7      343.28      393.05     30.73 o 
  -7   2   7        0.04       12.57      6.43 o 
  -6   2   7       90.05       78.73      7.13 o 
  -5   2   7       15.59        6.75      4.67 o 
  -4   2   7       65.06       65.79      7.63 o 
  -3   2   7      102.20      108.13      9.49 o 
  -2   2   7      101.94       95.08      3.64 o 
  -1   2   7     1333.33     1189.11     23.91 o 
   0   2   7      236.77      199.00      6.73 o 
   1   2   7      580.10      553.90     11.82 o 
   2   2   7      246.28      225.63     15.63 o 
   3   2   7      583.56      572.30     12.59 o 
   4   2   7      117.29      116.47      5.53 o 
   5   2   7      427.45      425.51     11.55 o 
   6   2   7       17.92       14.70      3.37 o 
   7   2   7        0.03        1.18      2.88 o 
   8   2   7      214.29      281.25     26.03 o 
  -7   3   7      125.89      122.67     11.02 o 
  -6   3   7       26.76       34.97      7.12 o 
  -5   3   7        0.85        1.21      4.59 o 
  -4   3   7      229.10      232.03     10.61 o 
  -3   3   7     1244.25     1192.24     25.69 o 
  -2   3   7     1227.16     1265.13     25.77 o 
  -1   3   7       66.57       61.92      3.00 o 
   0   3   7      179.02      175.26      5.16 o 
   1   3   7      449.15      425.12     14.13 o 
   2   3   7       66.72       54.23      2.76 o 
   3   3   7        9.39       11.33      1.92 o 
   4   3   7     1166.39     1264.86     30.06 o 
   5   3   7        1.47        1.81      2.84 o 
   6   3   7      399.54      363.46     12.03 o 
   7   3   7      622.00      590.07     12.62 o 
   8   3   7       25.43       39.69     10.11 o 
  -6   4   7      161.81      173.53     12.54 o 
  -5   4   7        0.17       -0.95      5.82 o 
  -4   4   7       54.55       56.95      6.19 o 
  -3   4   7      723.85      677.65     15.09 o 
  -2   4   7      353.47      306.24      7.89 o 
  -1   4   7      474.14      410.27      9.20 o 
   0   4   7      722.02      632.11     11.87 o 
   1   4   7      587.03      571.34     11.54 o 
   2   4   7      303.74      337.64      9.91 o 
   3   4   7      146.62      153.69      6.39 o 
   4   4   7      948.76     1000.86     24.75 o 
   5   4   7       56.65       45.66      6.33 o 
   6   4   7      176.06      162.16      7.16 o 
   7   4   7      345.11      327.11     11.51 o 
   8   4   7       69.91       75.40      5.64 o 
  -6   5   7      146.17      133.01     11.46 o 
  -5   5   7       11.17       10.26      6.79 o 
  -4   5   7      485.10      454.16     17.95 o 
  -3   5   7      651.96      671.93     15.24 o 
  -2   5   7        0.19        0.08      2.22 o 
  -1   5   7      640.12      599.96     14.68 o 
   0   5   7        0.01        5.66      2.50 o 
   1   5   7      235.97      239.76      5.70 o 
   2   5   7      293.66      271.42      6.04 o 
   3   5   7        2.12        5.01      1.39 o 
   4   5   7      365.07      368.91      7.79 o 
   5   5   7       48.86       51.08      5.21 o 
   6   5   7      148.68      141.20      8.44 o 
   7   5   7       80.64       78.58      7.03 o 
   8   5   7      380.15      350.20     11.27 o 
  -5   6   7       57.87       66.97      9.23 o 
  -4   6   7       14.04        9.22      6.55 o 
  -3   6   7       48.73       44.64      4.82 o 
  -2   6   7        9.70        8.07      3.33 o 
  -1   6   7       25.62       24.33      3.04 o 
   0   6   7      112.34       99.36      4.41 o 
   1   6   7      905.71      879.69     17.20 o 
   2   6   7       74.33       79.64      6.34 o 
   3   6   7       45.36       45.17      4.53 o 
   4   6   7      503.90      303.07     52.56 o 
   5   6   7       44.43       50.21      4.20 o 
   6   6   7        2.60        3.05      4.22 o 
   7   6   7        4.93       13.57      4.32 o 
   8   6   7       44.29       43.08      5.62 o 
  -5   7   7        1.84        1.82     11.06 o 
  -4   7   7       56.03       55.26      8.77 o 
  -3   7   7        3.68       -1.09      3.84 o 
  -2   7   7      142.53      116.94      6.21 o 
  -1   7   7     1191.83     1096.79     19.85 o 
   0   7   7       78.30       77.10      4.30 o 
   1   7   7       42.14       56.53      3.77 o 
   2   7   7       74.59       80.01      4.49 o 
   3   7   7      368.55      370.39      9.81 o 
   4   7   7      876.17      830.72     17.40 o 
   5   7   7       16.97       12.35      3.43 o 
   6   7   7      133.44      141.09      9.68 o 
   7   7   7       35.45       37.11      5.45 o 
   8   7   7      381.48      336.06     12.35 o 
  -4   8   7        0.29      -21.82     10.91 o 
  -3   8   7      164.40      164.21      9.63 o 
  -2   8   7       21.67        8.45      6.51 o 
  -1   8   7       10.18        7.15      3.21 o 
   0   8   7      234.62      244.54      7.52 o 
   1   8   7      302.97      283.85      8.00 o 
   2   8   7        5.36        8.20      2.94 o 
   3   8   7      332.84      343.45      9.89 o 
   4   8   7      127.90      123.88      6.17 o 
   5   8   7      449.93      381.92     10.63 o 
   6   8   7       91.41       77.26      5.95 o 
   7   8   7       34.63       36.01      5.61 o 
  -3   9   7       29.74       -8.89     10.61 o 
  -2   9   7        7.57       -6.91      4.96 o 
  -1   9   7      201.68      186.78     11.08 o 
   0   9   7      203.88      207.60      7.28 o 
   1   9   7       54.70       57.51      4.47 o 
   2   9   7      147.18      178.06      9.49 o 
   3   9   7        1.72       15.97      4.48 o 
   4   9   7      184.53      184.90      7.64 o 
   5   9   7      143.58      146.69      8.31 o 
   6   9   7      129.54      106.20      8.80 o 
   7   9   7       27.06       16.39      5.13 o 
  -2  10   7      249.80      225.15     12.19 o 
  -1  10   7       75.15       71.19      8.02 o 
   0  10   7        0.75       -0.56      4.20 o 
   1  10   7        3.84        4.08      3.36 o 
   2  10   7        4.47        0.02      3.31 o 
   3  10   7      496.52      476.50     11.56 o 
   4  10   7      185.23      204.68      8.46 o 
   5  10   7       18.56       16.60      4.14 o 
   6  10   7        1.89        1.60      4.35 o 
  -1  11   7      104.57       94.36     11.76 o 
   0  11   7      287.96      268.79     17.13 o 
   1  11   7       23.34       20.90      4.67 o 
   2  11   7       12.16       11.83      3.85 o 
   3  11   7      178.42      159.98      7.27 o 
   4  11   7        3.26        6.57      4.13 o 
   5  11   7        4.14       15.73      4.53 o 
   2  12   7       96.15      109.22      8.24 o 
   3  12   7       25.75       29.09      5.06 o 
  -3  -9   8       34.07       59.06     21.78 o 
  -2  -9   8      189.66      215.34     19.68 o 
  -1  -9   8      114.85      125.57     10.40 o 
   0  -9   8       39.47       25.53      7.16 o 
   1  -9   8        8.72        7.15      7.31 o 
  -4  -8   8      139.46      173.52      9.42 o 
  -3  -8   8        0.01        2.58      6.26 o 
  -2  -8   8       63.55       75.34      8.50 o 
  -1  -8   8       18.20       14.94      5.86 o 
   0  -8   8        3.90        1.94      5.67 o 
   1  -8   8      185.55      195.21     16.69 o 
   2  -8   8      224.10      209.10     13.82 o 
   3  -8   8       18.22       11.84      5.83 o 
  -5  -7   8        4.79        4.39      5.58 o 
  -4  -7   8       82.32       92.96      8.43 o 
  -3  -7   8      411.39      439.39     13.15 o 
  -2  -7   8      127.49      145.54      8.93 o 
  -1  -7   8       93.29      113.12      8.27 o 
   0  -7   8       38.42       33.30      6.25 o 
   1  -7   8       28.07       22.80      5.99 o 
   2  -7   8      433.31      411.55     16.85 o 
   3  -7   8       52.78       56.63      6.77 o 
   4  -7   8        7.00        6.36      9.87 o 
  -6  -6   8        3.54       11.22      9.13 o 
  -5  -6   8        1.07       -2.44      5.24 o 
  -4  -6   8        4.92        4.79      5.62 o 
  -3  -6   8       27.10       24.22      4.95 o 
  -2  -6   8        4.14        3.45      3.61 o 
  -1  -6   8      297.40      294.72      9.79 o 
   0  -6   8       82.84       91.63      5.73 o 
   1  -6   8       99.32       86.29      6.47 o 
   2  -6   8      610.38      600.03     15.89 o 
   3  -6   8        0.74        9.63      4.55 o 
   4  -6   8       67.60       66.69      8.34 o 
   5  -6   8       75.24       79.10     13.57 o 
  -6  -5   8       33.02       43.22      7.55 o 
  -5  -5   8      568.05      573.70     16.77 o 
  -4  -5   8      153.97      167.66      9.20 o 
  -3  -5   8      134.85      149.92      8.64 o 
  -2  -5   8      497.31      519.78     13.21 o 
  -1  -5   8       40.77       35.38      4.03 o 
   0  -5   8      840.55      884.64     18.29 o 
   1  -5   8       61.13       63.78      4.86 o 
   2  -5   8       59.54       63.01      9.64 o 
   3  -5   8        0.78        1.83      4.86 o 
   4  -5   8       31.64       15.79      5.42 o 
   5  -5   8        0.01       -5.11      5.17 o 
   6  -5   8       51.79       37.43     11.28 o 
  -7  -4   8       38.36       28.47      8.35 o 
  -6  -4   8      144.03      155.38     14.89 o 
  -5  -4   8        9.13       12.91      4.87 o 
  -4  -4   8      409.36      418.07     13.32 o 
  -3  -4   8     1113.77     1139.81     25.70 o 
  -2  -4   8       48.04       51.25      4.71 o 
  -1  -4   8        0.57       -0.66      2.66 o 
   0  -4   8        2.29       -0.02      2.19 o 
   1  -4   8       33.98       31.10      3.70 o 
   2  -4   8      533.31      535.69     13.88 o 
   3  -4   8        6.77       -1.94      4.35 o 
   4  -4   8       35.49       28.99      5.40 o 
   5  -4   8       66.29       43.67     11.22 o 
   6  -4   8       62.75       69.77     11.89 o 
  -7  -3   8       53.81       76.00      9.84 o 
  -6  -3   8       82.28       78.07      9.42 o 
  -5  -3   8      188.37      182.26     11.08 o 
  -4  -3   8      256.48      257.53      8.87 o 
  -3  -3   8      719.01      691.74     15.27 o 
  -2  -3   8       82.63       82.22      4.45 o 
  -1  -3   8      167.33      159.44      6.54 o 
   0  -3   8      107.13       95.02      4.45 o 
   1  -3   8       30.87       37.91      3.56 o 
   2  -3   8      948.66      968.13     18.63 o 
   3  -3   8        2.93        3.34      3.96 o 
   4  -3   8       46.98       39.30      5.26 o 
   5  -3   8        8.36        2.97      4.25 o 
   6  -3   8      300.27      259.60     17.98 o 
   7  -3   8        4.80       13.33      7.65 o 
  -7  -2   8      120.09      107.69     10.97 o 
  -6  -2   8       71.48       76.65      9.14 o 
  -5  -2   8      501.16      436.68     17.68 o 
  -4  -2   8       47.49       40.43      3.98 o 
  -3  -2   8        6.40        6.20      3.20 o 
  -2  -2   8       89.16       94.80      4.47 o 
  -1  -2   8       11.64        7.44      2.42 o 
   0  -2   8        3.52        1.41      2.33 o 
   1  -2   8     1402.77     1429.23     31.87 o 
   2  -2   8        0.72        1.53      2.91 o 
   3  -2   8        2.32        1.14      2.66 o 
   4  -2   8        1.41        0.71      3.62 o 
   5  -2   8      155.57      144.23      8.00 o 
   6  -2   8       77.71       73.96     10.55 o 
   7  -2   8        0.19        0.44      6.45 o 
  -7  -1   8      145.43      147.09     12.11 o 
  -6  -1   8        0.52        2.75      6.31 o 
  -5  -1   8      410.90      365.61     15.89 o 
  -4  -1   8       16.83       16.09      3.47 o 
  -3  -1   8      426.35      406.56      9.42 o 
  -2  -1   8        2.37        2.49      1.69 o 
  -1  -1   8      187.61      136.05      6.85 o 
   0  -1   8       52.03       69.86      3.48 o 
   1  -1   8      178.40      180.52      6.68 o 
   2  -1   8     6665.13     6419.03    156.97 o 
   3  -1   8      284.17      306.16      8.63 o 
   4  -1   8        8.84        8.01      2.81 o 
   5  -1   8        0.84       -0.67      3.36 o 
   6  -1   8      248.78      230.34     15.85 o 
   7  -1   8       68.07       71.52      9.01 o 
   8  -1   8       13.49       17.69      7.16 o 
  -7   0   8        3.36       16.78      7.38 o 
  -6   0   8       45.35       55.29      8.49 o 
  -5   0   8       78.21      101.56      9.26 o 
  -4   0   8        2.84        1.95      4.79 o 
  -3   0   8       82.84       66.77      4.18 o 
  -2   0   8        4.37        4.15      2.22 o 
  -1   0   8        0.44       -0.86      1.71 o 
   0   0   8        0.67        9.39      2.07 o 
   1   0   8      719.29      753.90     14.48 o 
   2   0   8     3901.58     4011.05     83.97 o 
   3   0   8      290.05      257.85      8.80 o 
   4   0   8       86.65       96.20      5.78 o 
   5   0   8       65.55       66.10      4.18 o 
   6   0   8      328.89      324.00     26.52 o 
   7   0   8        0.18        0.66      6.97 o 
  -7   1   8       43.43       66.16     22.71 o 
  -6   1   8      113.03      108.02     10.19 o 
  -5   1   8      520.23      432.59     17.51 o 
  -4   1   8      111.02      115.87     10.96 o 
  -3   1   8      398.80      368.15     11.55 o 
  -2   1   8       76.20       73.45      3.61 o 
  -1   1   8       44.25       38.00      2.99 o 
   0   1   8       78.96       91.61      4.31 o 
   1   1   8      134.16      112.80      5.06 o 
   2   1   8      519.30      481.65     12.68 o 
   3   1   8      130.28      141.32      9.59 o 
   4   1   8      227.86      243.27      8.65 o 
   5   1   8       24.98       24.37      3.17 o 
   6   1   8      129.65      147.83      8.21 o 
   7   1   8        1.81        1.37     13.25 o 
  -7   2   8       15.36       50.03     10.98 o 
  -6   2   8       31.78       27.99      5.91 o 
  -5   2   8        3.08        6.99      6.58 o 
  -4   2   8      184.77      163.24     11.51 o 
  -3   2   8      199.47      179.91     14.59 o 
  -2   2   8       74.84       72.63      3.54 o 
  -1   2   8       90.56       88.88      6.69 o 
   0   2   8       29.36       41.16      3.00 o 
   1   2   8      262.95      266.42      6.66 o 
   2   2   8      166.55      144.22      4.74 o 
   3   2   8       43.15       48.22      2.49 o 
   4   2   8     1069.76     1124.61     21.17 o 
   5   2   8      419.22      428.03     11.62 o 
   6   2   8      257.87      240.37      8.83 o 
   7   2   8      295.12      313.95     15.44 o 
  -6   3   8      117.28      122.99     10.60 o 
  -5   3   8       64.43       72.47      6.98 o 
  -4   3   8     1316.65     1225.84     28.83 o 
  -3   3   8     2128.26     2117.13     43.27 o 
  -2   3   8      243.62      222.83      5.97 o 
  -1   3   8      227.94      206.85      5.94 o 
   0   3   8     1000.28      901.22     17.72 o 
   1   3   8     1324.80     1401.14     25.26 o 
   2   3   8       22.91       12.27      1.93 o 
   3   3   8        5.49       15.23      1.97 o 
   4   3   8      829.64      838.33     17.87 o 
   5   3   8       78.57       78.52      6.33 o 
   6   3   8       36.01       31.67      4.09 o 
   7   3   8      130.86      140.99      7.67 o 
   8   3   8      135.06      129.91     11.94 o 
  -6   4   8       41.80       45.03      8.21 o 
  -5   4   8       12.21       19.16      6.66 o 
  -4   4   8       83.68       84.07      7.28 o 
  -3   4   8      531.10      516.18     13.76 o 
  -2   4   8      698.44      658.53     12.41 o 
  -1   4   8      435.35      408.83      8.83 o 
   0   4   8        0.53        1.30      2.08 o 
   1   4   8      180.71      217.93      6.35 o 
   2   4   8      148.10      129.44      8.75 o 
   3   4   8      178.16      199.31      6.59 o 
   4   4   8      137.17      155.62      5.20 o 
   5   4   8       25.50       24.70      4.45 o 
   6   4   8      165.09      144.24      8.33 o 
   7   4   8      407.86      385.47     10.82 o 
   8   4   8       33.62       35.10      4.63 o 
  -6   5   8        1.73        9.27      7.37 o 
  -5   5   8       48.40       57.82      9.80 o 
  -4   5   8      447.60      433.05     17.91 o 
  -3   5   8      164.29      150.62      6.70 o 
  -2   5   8        0.56       -5.33      5.10 o 
  -1   5   8      422.74      423.96     11.25 o 
   0   5   8      746.60      790.11     12.97 o 
   1   5   8      327.61      361.36      8.20 o 
   2   5   8       13.64       14.62      2.35 o 
   3   5   8        3.04        1.33      1.65 o 
   4   5   8        6.21        9.79      2.42 o 
   5   5   8       46.09       47.25      4.38 o 
   6   5   8       90.80       97.29      7.16 o 
   7   5   8      113.26      103.66      7.85 o 
   8   5   8       29.69       34.95      6.20 o 
  -5   6   8       92.37       83.13     10.04 o 
  -4   6   8      220.50      187.85     13.06 o 
  -3   6   8       49.59       37.17      4.26 o 
  -2   6   8       99.83       90.00      5.59 o 
  -1   6   8      619.87      643.72     11.88 o 
   0   6   8        3.99        5.13      2.69 o 
   1   6   8        0.60        0.07      2.77 o 
   2   6   8     1419.45     1319.50     25.08 o 
   3   6   8      189.64      174.37      7.01 o 
   4   6   8       60.69       66.42      4.97 o 
   5   6   8      104.92       87.69      5.25 o 
   6   6   8       30.39       27.50      5.23 o 
   7   6   8      541.75      492.76     16.55 o 
   8   6   8      172.77      156.39      9.21 o 
  -5   7   8      150.25      145.87     16.96 o 
  -4   7   8        6.56        3.95     10.95 o 
  -3   7   8       55.60       43.58      6.33 o 
  -2   7   8       21.22       16.83      4.46 o 
  -1   7   8       14.45       18.35      3.19 o 
   0   7   8      206.20      222.86      7.05 o 
   1   7   8      577.16      555.44     12.47 o 
   2   7   8      256.11      247.29      6.98 o 
   3   7   8      185.66      198.54     10.18 o 
   4   7   8       60.74       50.84      4.00 o 
   5   7   8       84.73       87.07      5.67 o 
   6   7   8      280.32      276.79      9.39 o 
   7   7   8       61.98       85.36      7.92 o 
   8   7   8       22.97       28.02      5.48 o 
  -4   8   8      134.16      122.66     16.11 o 
  -3   8   8       49.15       44.37      6.14 o 
  -2   8   8      400.37      311.64     13.51 o 
  -1   8   8        1.69        0.46      3.23 o 
   0   8   8      369.72      348.86      9.10 o 
   1   8   8        0.89        0.03      2.83 o 
   2   8   8      951.80      946.09     17.77 o 
   3   8   8      452.53      497.96     25.81 o 
   4   8   8        4.95        4.85      3.13 o 
   5   8   8        3.00        4.05      3.06 o 
   6   8   8       18.69       13.04      4.01 o 
   7   8   8       53.32       58.29      7.34 o 
  -3   9   8       58.51       40.68     12.74 o 
  -2   9   8       48.94       55.08      7.30 o 
  -1   9   8      312.58      257.55     12.73 o 
   0   9   8      209.46      198.52      7.29 o 
   1   9   8      281.95      289.61      8.52 o 
   2   9   8      333.46      340.64      9.08 o 
   3   9   8      711.00      727.00     16.63 o 
   4   9   8       98.90      109.69      6.31 o 
   5   9   8      145.73      141.70      6.95 o 
   6   9   8       49.68       52.89      5.62 o 
   7   9   8       14.33       17.23      5.28 o 
  -2  10   8       62.92       43.79      8.38 o 
  -1  10   8        1.99       -5.94      6.65 o 
   0  10   8      200.41      190.37      8.03 o 
   1  10   8       54.67       55.64      4.83 o 
   2  10   8       11.08        9.67      3.54 o 
   3  10   8       18.95       22.00      4.37 o 
   4  10   8      182.27      205.64      8.54 o 
   5  10   8       51.37       51.78      5.43 o 
   6  10   8        8.76        2.60      5.09 o 
  -1  11   8       73.18       55.24      8.08 o 
   0  11   8        0.26       -0.22      5.90 o 
   1  11   8      102.09      115.07      7.07 o 
   2  11   8       65.00       79.62      5.63 o 
   3  11   8       23.88       24.30      4.27 o 
   4  11   8       10.35       10.74      4.20 o 
   5  11   8      109.82      138.57      7.71 o 
  -1  -9   9      136.47      140.75     11.24 o 
  -3  -8   9       37.53       37.56      8.06 o 
  -2  -8   9      282.87      307.31     13.74 o 
  -1  -8   9        1.77       -6.09      5.52 o 
   0  -8   9        0.08       -4.74      5.70 o 
   1  -8   9       11.20        5.68      7.01 o 
   2  -8   9       89.44       82.80      9.82 o 
  -5  -7   9       19.99       26.01      6.33 o 
  -4  -7   9        1.85        5.51      5.59 o 
  -3  -7   9      179.48      201.31     12.47 o 
  -2  -7   9       11.33       18.18      5.52 o 
  -1  -7   9      100.13      114.26      7.96 o 
   0  -7   9      331.82      332.82     13.96 o 
   1  -7   9       33.45       32.41      7.50 o 
   2  -7   9       63.19       60.66      7.22 o 
   3  -7   9      242.46      229.08     13.58 o 
   4  -7   9        3.07        1.15      6.64 o 
  -5  -6   9        5.43       11.08      6.95 o 
  -4  -6   9       98.49      107.95      8.43 o 
  -3  -6   9       41.37       44.73      6.14 o 
  -2  -6   9      105.85      110.63      7.80 o 
  -1  -6   9       41.52       48.42      5.84 o 
   0  -6   9        7.28       13.73      4.69 o 
   1  -6   9        2.87       -2.50      4.24 o 
   2  -6   9      471.01      476.59     15.62 o 
   3  -6   9        8.06        7.93      4.99 o 
   4  -6   9      108.39      101.18      9.86 o 
   5  -6   9        4.58       -3.57      6.00 o 
  -6  -5   9        1.74        8.99      6.73 o 
  -5  -5   9      373.55      398.59     14.13 o 
  -4  -5   9      153.72      169.85      8.56 o 
  -3  -5   9     1950.25     2126.44     39.33 o 
  -2  -5   9        4.22        2.68      4.04 o 
  -1  -5   9      117.08      106.92      6.20 o 
   0  -5   9      828.07      885.06     18.59 o 
   1  -5   9      122.82      112.45      6.11 o 
   2  -5   9      878.31      889.77     26.96 o 
   3  -5   9       60.98       62.39      6.32 o 
   4  -5   9        2.42       -0.95      5.41 o 
   5  -5   9        2.44        0.93      5.65 o 
  -6  -4   9      184.87      189.91     13.80 o 
  -5  -4   9      188.20      182.02     10.42 o 
  -4  -4   9       47.62       45.10      5.15 o 
  -3  -4   9       61.29       68.59      5.56 o 
  -2  -4   9      317.09      318.47     10.03 o 
  -1  -4   9      293.05      322.20      8.78 o 
   0  -4   9       60.90       61.62      4.64 o 
   1  -4   9      139.75      141.85      6.58 o 
   2  -4   9      219.20      193.20      8.23 o 
   3  -4   9       73.38       83.45      8.10 o 
   4  -4   9      291.48      281.59     13.19 o 
   5  -4   9       13.13        5.74      5.51 o 
   6  -4   9       41.33       24.62      9.80 o 
  -6  -3   9      151.97      150.64     12.33 o 
  -5  -3   9       18.12       22.87      5.70 o 
  -4  -3   9       66.54       64.06      5.74 o 
  -3  -3   9      629.26      618.24     14.55 o 
  -2  -3   9        0.33       -6.61      3.31 o 
  -1  -3   9        8.09        4.37      2.97 o 
   0  -3   9        5.42        5.61      2.34 o 
   1  -3   9        5.33        3.85      2.35 o 
   2  -3   9      593.72      573.01     12.63 o 
   3  -3   9       56.95       48.60      6.44 o 
   4  -3   9       25.52       20.66      5.47 o 
   5  -3   9        7.76       -0.12      4.90 o 
   6  -3   9       34.69       39.31     10.18 o 
   7  -3   9        2.60        8.88      8.09 o 
  -7  -2   9        0.31       19.26      7.89 o 
  -6  -2   9      122.23      131.58     11.39 o 
  -5  -2   9       28.82       38.16      7.42 o 
  -4  -2   9       46.49       44.48      4.65 o 
  -3  -2   9      907.68      891.76     18.36 o 
  -2  -2   9       24.43       25.63      3.36 o 
  -1  -2   9      524.45      518.76     10.85 o 
   0  -2   9       27.77       17.02      3.28 o 
   1  -2   9        1.98       -0.22      2.28 o 
   2  -2   9        6.09       13.97      3.21 o 
   3  -2   9      159.37      178.79      7.66 o 
   4  -2   9       41.06       32.90      5.43 o 
   5  -2   9      188.40      203.61     19.28 o 
   6  -2   9       77.32       72.25      8.43 o 
   7  -2   9       16.70       10.13      7.06 o 
  -7  -1   9      187.22      217.60     14.82 o 
  -6  -1   9      123.00      109.66     14.92 o 
  -5  -1   9       54.47       48.78      7.83 o 
  -4  -1   9       15.65       10.70      4.44 o 
  -3  -1   9      550.24      497.70     10.55 o 
  -2  -1   9        7.10        2.89      2.06 o 
  -1  -1   9       10.49       11.95      2.74 o 
   0  -1   9      324.58      341.84      8.61 o 
   1  -1   9       18.70       21.15      3.42 o 
   2  -1   9      167.49      151.94      7.04 o 
   3  -1   9      197.00      205.84      9.46 o 
   4  -1   9      143.17      159.92      7.71 o 
   5  -1   9        7.48        8.11      6.93 o 
   6  -1   9      309.51      265.36     15.60 o 
   7  -1   9      183.07      163.93     12.82 o 
  -7   0   9        1.14       18.01      7.74 o 
  -6   0   9       72.12       74.15      9.64 o 
  -5   0   9      132.10       97.22      9.48 o 
  -4   0   9       27.79       26.58      6.67 o 
  -3   0   9       19.16       12.32      2.52 o 
  -2   0   9      116.63      110.62      5.01 o 
  -1   0   9      322.29      284.15     10.42 o 
   0   0   9      180.49      179.57      6.23 o 
   1   0   9       26.88       25.81      3.04 o 
   2   0   9      387.17      421.58     22.46 o 
   3   0   9        7.33        9.46      3.04 o 
   4   0   9        0.75        0.09      2.29 o 
   5   0   9       33.59       35.62      4.08 o 
   6   0   9      112.47       94.44     15.67 o 
   7   0   9       45.93       53.82     10.30 o 
  -6   1   9      112.30      125.46     19.94 o 
  -5   1   9       99.55      100.88      9.57 o 
  -4   1   9        1.32        0.72      5.93 o 
  -3   1   9      150.19      130.75      5.33 o 
  -2   1   9      109.67       97.47      4.27 o 
  -1   1   9        0.15       -0.65      2.49 o 
   0   1   9        8.35        3.49      2.17 o 
   1   1   9      445.86      495.80     10.69 o 
   2   1   9       45.07       50.14      3.60 o 
   3   1   9      958.86      941.10     26.40 o 
   4   1   9      302.11      306.49     10.34 o 
   5   1   9      143.64      128.54      8.50 o 
   6   1   9      433.78      369.49     20.68 o 
   7   1   9       31.22       22.53      8.69 o 
  -6   2   9       28.23       24.42      6.06 o 
  -5   2   9      135.09      123.97     10.63 o 
  -4   2   9       42.28       43.73      7.48 o 
  -3   2   9       93.47       81.08      7.04 o 
  -2   2   9      502.90      455.91      9.69 o 
  -1   2   9      360.00      342.92     12.43 o 
   0   2   9        0.95       -1.70      2.21 o 
   1   2   9     1033.18     1109.10     22.74 o 
   2   2   9      737.26      754.45     14.55 o 
   3   2   9     1171.39     1157.12     23.67 o 
   4   2   9       11.31        7.89      2.47 o 
   5   2   9       49.20       41.05      3.86 o 
   6   2   9        0.04       -3.07      3.97 o 
   7   2   9      823.54      787.10     35.38 o 
  -6   3   9       30.50       35.26      7.63 o 
  -5   3   9       67.78       64.56      7.27 o 
  -4   3   9      388.78      394.88     13.69 o 
  -3   3   9      307.58      268.11      8.79 o 
  -2   3   9      364.59      328.71      8.95 o 
  -1   3   9       35.80       30.17      2.97 o 
   0   3   9        0.03        0.02      2.20 o 
   1   3   9     2130.09     2175.05     38.23 o 
   2   3   9      202.34      219.94      6.28 o 
   3   3   9        0.65       -0.15      1.27 o 
   4   3   9       45.20       45.18      3.55 o 
   5   3   9      329.92      344.22     10.46 o 
   6   3   9       68.46       61.44      4.96 o 
   7   3   9       42.64       41.92      6.71 o 
   8   3   9     1034.64      909.04     40.19 o 
  -6   4   9        8.63        5.20      8.59 o 
  -5   4   9      117.67      138.27     11.06 o 
  -4   4   9        3.12        1.35      5.17 o 
  -3   4   9      145.22      128.44      6.48 o 
  -2   4   9     1631.27     1596.67     29.14 o 
  -1   4   9      234.77      235.29      6.68 o 
   0   4   9      175.59      173.63      5.75 o 
   1   4   9      718.60      769.30     15.08 o 
   2   4   9       12.80       10.26      2.18 o 
   4   4   9      575.69      604.79     14.05 o 
   5   4   9        1.74        1.03      3.31 o 
   6   4   9        3.98        1.64      3.35 o 
   7   4   9      126.86      120.44      8.25 o 
   8   4   9      473.32      460.22     15.56 o 
  -5   5   9       15.89        9.17      7.45 o 
  -4   5   9        4.17        1.13      6.10 o 
  -3   5   9     1949.57     1883.01     35.99 o 
  -2   5   9      106.80      107.93      6.05 o 
  -1   5   9      157.58      159.34      5.98 o 
   0   5   9        0.11       -1.36      2.32 o 
   1   5   9        5.66        6.71      2.71 o 
   2   5   9      605.88      595.15     14.43 o 
   3   5   9      222.90      130.91     11.02 o 
   4   5   9       12.83       14.02      2.58 o 
   5   5   9      494.62      478.34     12.17 o 
   6   5   9      150.63      134.44      7.09 o 
   7   5   9      184.79      163.31     10.78 o 
   8   5   9        1.61       -1.19      4.40 o 
  -5   6   9       35.38       36.92      8.58 o 
  -4   6   9       71.00       73.42      9.36 o 
  -3   6   9       22.61       21.12      3.99 o 
  -2   6   9       92.70      103.10      6.77 o 
  -1   6   9      505.79      493.78     10.91 o 
   0   6   9      291.57      273.73      7.94 o 
   1   6   9        9.20        5.35      2.89 o 
   2   6   9      155.82      148.54      5.45 o 
   3   6   9        0.24       -1.73      2.06 o 
   4   6   9      187.73      173.93      5.66 o 
   5   6   9       65.17       67.44      4.88 o 
   6   6   9       16.25       18.07      4.85 o 
   7   6   9      237.42      207.29     10.86 o 
   8   6   9      167.27      149.28      8.85 o 
  -4   7   9       35.12       34.20     12.29 o 
  -3   7   9       97.06       93.85      8.13 o 
  -2   7   9      108.30      102.26      6.94 o 
  -1   7   9      101.69       97.43      4.94 o 
   0   7   9      129.08      138.41      5.84 o 
   1   7   9      247.07      229.15      7.00 o 
   2   7   9      142.34      132.06      6.46 o 
   3   7   9     1574.91     1575.77     29.92 o 
   4   7   9       10.50        9.43      2.92 o 
   5   7   9      220.10      217.73      8.24 o 
   6   7   9      168.72      157.84      7.36 o 
   7   7   9      176.56      176.47     10.50 o 
   8   7   9      159.89      141.27      9.96 o 
  -4   8   9        4.50      -10.98     14.30 o 
  -3   8   9      163.51      155.20      9.60 o 
  -2   8   9       31.72       26.76      6.19 o 
  -1   8   9       88.46       78.39      6.36 o 
   0   8   9      752.30      714.68     14.56 o 
   1   8   9      258.28      268.82      7.88 o 
   2   8   9      439.03      443.56     10.40 o 
   3   8   9     1642.79     1598.66     30.79 o 
   4   8   9       22.71       18.52      3.65 o 
   5   8   9      236.69      212.83      8.50 o 
   6   8   9       16.34       15.39      4.16 o 
   7   8   9       40.69       38.89      5.08 o 
  -3   9   9        6.99      -14.29     11.00 o 
  -2   9   9       85.39       93.40      8.92 o 
  -1   9   9       50.70       41.14      6.74 o 
   0   9   9       43.18       46.15      4.44 o 
   1   9   9       42.77       49.99      4.42 o 
   2   9   9        0.14        0.31      3.01 o 
   3   9   9      120.25      124.45      6.88 o 
   4   9   9       19.39       14.90      3.87 o 
   5   9   9       23.36       31.97      4.30 o 
   6   9   9       29.33       30.82      4.91 o 
   7   9   9        5.88        1.50      4.75 o 
  -2  10   9       21.10        8.71      9.03 o 
  -1  10   9       10.80       -4.83      5.81 o 
   0  10   9      110.80      115.59      6.77 o 
   1  10   9       60.36       59.02      4.90 o 
   2  10   9      192.19      185.04      7.43 o 
   3  10   9        1.06        4.04      3.66 o 
   4  10   9       14.06       13.35      4.09 o 
   5  10   9       33.72       43.34      5.34 o 
   6  10   9        0.31        2.16      4.13 o 
   0  11   9       14.39        4.51      8.49 o 
   1  11   9       69.20       67.96      9.01 o 
   2  11   9       30.28       36.38      4.68 o 
   3  11   9        0.34        1.64      3.52 o 
   4  11   9        4.22        2.43      4.07 o 
   5  11   9      116.90      123.16      8.84 o 
  -2  -8  10       48.88       55.61     21.88 o 
  -1  -8  10       62.55       67.67     18.11 o 
   0  -8  10       50.60       46.22      9.45 o 
   1  -8  10        1.22       -4.54      6.81 o 
  -4  -7  10       67.53       48.19      9.81 o 
  -3  -7  10      589.58      627.15     18.29 o 
  -2  -7  10      303.05      355.31     15.10 o 
  -1  -7  10       10.87        9.43      6.08 o 
   0  -7  10       86.43       87.82     13.59 o 
   1  -7  10       30.91       30.88     11.84 o 
   2  -7  10      109.02      104.20     10.53 o 
   3  -7  10       79.87       62.20     10.71 o 
  -5  -6  10       57.01       55.53      8.92 o 
  -4  -6  10       77.00       82.87      7.24 o 
  -3  -6  10      396.44      442.06     14.66 o 
  -2  -6  10       24.54       19.74      5.72 o 
  -1  -6  10      174.45      173.04     12.68 o 
   0  -6  10      168.51      172.04     10.43 o 
   1  -6  10       24.57       24.53      5.72 o 
   2  -6  10       18.04       10.06      5.47 o 
   3  -6  10        2.80       -3.63      8.00 o 
   4  -6  10      342.36      301.06     30.22 o 
  -5  -5  10        1.83        3.71      7.82 o 
  -4  -5  10       90.35      100.88     10.67 o 
  -3  -5  10        0.47        6.56      4.57 o 
  -2  -5  10      157.52      169.41      9.44 o 
  -1  -5  10      235.30      257.42     15.00 o 
   0  -5  10       11.06        7.20      4.39 o 
   1  -5  10       16.07       14.22      4.49 o 
   2  -5  10      162.23      153.75      9.17 o 
   3  -5  10       35.67       42.62      7.56 o 
   4  -5  10      128.27      102.96     17.10 o 
   5  -5  10        5.88        6.09      6.05 o 
  -6  -4  10       12.74       24.53      8.23 o 
  -5  -4  10      300.80      301.57     13.47 o 
  -4  -4  10      141.98      162.40      8.45 o 
  -3  -4  10      111.49      121.65      7.27 o 
  -2  -4  10       17.64       17.72      4.42 o 
  -1  -4  10       62.92       56.29      7.08 o 
   0  -4  10      140.61      143.06      6.72 o 
   1  -4  10      125.91      123.60      6.71 o 
   2  -4  10      357.09      371.93     17.01 o 
   3  -4  10      140.10      132.80     11.09 o 
   4  -4  10        0.25       -2.18      5.10 o 
   5  -4  10        2.93       -4.97      5.21 o 
   6  -4  10        3.61       -2.28      8.67 o 
  -6  -3  10      401.88      415.36     19.03 o 
  -5  -3  10      250.53      244.78     14.39 o 
  -4  -3  10       47.63       47.67      5.14 o 
  -3  -3  10      442.30      456.71     12.30 o 
  -2  -3  10       44.42       43.38      5.22 o 
  -1  -3  10      171.92      165.97      6.80 o 
   0  -3  10      127.01      133.89      7.25 o 
   1  -3  10      155.96      170.19      7.50 o 
   2  -3  10      139.89      127.32      6.70 o 
   3  -3  10       28.91       36.46      6.11 o 
   4  -3  10       34.48       20.05      5.55 o 
   5  -3  10        0.64        1.30      5.01 o 
   6  -3  10      127.90      108.47     13.40 o 
  -6  -2  10      315.32      334.80     17.07 o 
  -5  -2  10       49.65       48.34      8.22 o 
  -4  -2  10       11.49       11.84      4.94 o 
  -3  -2  10      101.40       97.64      4.93 o 
  -2  -2  10      576.13      603.72     14.03 o 
  -1  -2  10      242.50      249.61      7.45 o 
   0  -2  10        2.19        2.12      2.77 o 
   1  -2  10        4.57        2.36      3.30 o 
   2  -2  10       47.24       46.15      5.11 o 
   3  -2  10      409.85      411.96     12.50 o 
   4  -2  10        0.06       -1.55      4.42 o 
   5  -2  10        0.66        1.68      4.63 o 
   6  -2  10        2.47       -2.25      6.60 o 
   7  -2  10        2.85       -4.71      6.77 o 
  -6  -1  10       43.59       49.70      8.80 o 
  -5  -1  10      195.32      183.96     17.38 o 
  -4  -1  10      275.74      262.34     10.85 o 
  -3  -1  10       89.00       85.10      4.61 o 
  -2  -1  10      176.59      178.90      7.03 o 
  -1  -1  10      690.56      760.41     14.35 o 
   0  -1  10        0.04       -1.47      2.62 o 
   1  -1  10       37.47       46.56      4.14 o 
   2  -1  10       82.11       94.84      7.54 o 
   3  -1  10       98.69       94.17      6.36 o 
   4  -1  10       51.41       52.14      4.70 o 
   5  -1  10       27.50       22.14      5.32 o 
   6  -1  10      317.77      284.36     19.78 o 
   7  -1  10       19.47        8.76      5.41 o 
  -6   0  10      102.22      125.25     11.24 o 
  -5   0  10       89.30      102.80     10.21 o 
  -4   0  10        1.42       -4.85      5.29 o 
  -3   0  10      593.68      547.21     11.32 o 
  -2   0  10      523.45      451.15     14.60 o 
  -1   0  10      108.23      111.80      5.92 o 
   0   0  10      128.48      127.64      5.88 o 
   1   0  10        3.13       -0.06      2.40 o 
   2   0  10       72.70       90.43     11.19 o 
   3   0  10     1091.29     1115.94     26.16 o 
   4   0  10      189.38      182.44      7.53 o 
   5   0  10      218.47      198.35      9.77 o 
   6   0  10       96.23       98.56      8.92 o 
   7   0  10      334.15      351.15     21.37 o 
  -6   1  10        0.55        7.99      7.25 o 
  -5   1  10      135.68      122.98     10.85 o 
  -4   1  10        0.97        0.70      6.08 o 
  -3   1  10        9.51        1.20      3.63 o 
  -2   1  10     1013.60      983.59     22.54 o 
  -1   1  10      131.83      138.07      6.90 o 
   0   1  10      158.78      146.18      6.48 o 
   1   1  10      372.23      360.34      8.89 o 
   2   1  10        1.60       -1.54      2.28 o 
   3   1  10      595.51      339.09     49.98 o 
   4   1  10      183.55      188.52      9.88 o 
   5   1  10        9.35        7.04      3.42 o 
   6   1  10      203.93      224.29     16.58 o 
   7   1  10       45.26       31.56      9.73 o 
  -6   2  10       12.03        8.79      5.85 o 
  -5   2  10       27.66       41.34      8.26 o 
  -4   2  10      104.82      118.73      9.93 o 
  -3   2  10      148.24      139.40      7.63 o 
  -2   2  10       10.32       11.62      3.15 o 
  -1   2  10      371.10      364.05      9.56 o 
   0   2  10      268.95      229.96      7.83 o 
   1   2  10       16.13       15.66      3.21 o 
   2   2  10      179.07      170.10      6.41 o 
   3   2  10      469.53      488.26     13.83 o 
   4   2  10      173.90      162.70      9.61 o 
   5   2  10      930.52      933.52     22.66 o 
   6   2  10      197.16      185.61     11.00 o 
   7   2  10        9.41        2.20      7.88 o 
   8   2  10      813.34      882.24     40.33 o 
  -6   3  10      340.91      354.32     18.70 o 
  -5   3  10       10.15        7.46      5.88 o 
  -4   3  10      243.34      236.81     11.22 o 
  -3   3  10        1.89       -1.57      3.78 o 
  -2   3  10     2684.04     2697.37     43.92 o 
  -1   3  10      613.21      587.71     13.17 o 
   0   3  10      438.04      483.64     13.79 o 
   1   3  10      806.03      701.53     15.99 o 
   2   3  10      688.04      714.72     16.05 o 
   4   3  10       92.47       92.39      5.26 o 
   5   3  10        0.57       -2.51      3.24 o 
   6   3  10       24.87       23.13      4.61 o 
   7   3  10      396.40      383.84     22.27 o 
   8   3  10       51.28       59.12     11.56 o 
  -6   4  10       17.12       26.47      9.74 o 
  -5   4  10      349.50      324.37     16.04 o 
  -4   4  10       16.51       15.21      5.59 o 
  -3   4  10       70.21       69.46      5.07 o 
  -2   4  10       10.28       13.03      4.86 o 
  -1   4  10       24.01       19.41      2.62 o 
   0   4  10      926.73      904.10     18.20 o 
   1   4  10      236.92      291.05     10.13 o 
   2   4  10      584.74      592.70     14.24 o 
   3   4  10        9.78        9.99      4.52 o 
   4   4  10      170.64      164.59      6.55 o 
   5   4  10      456.76      455.07     11.74 o 
   6   4  10      176.11      169.79      9.11 o 
   7   4  10      122.65      108.53      7.73 o 
   8   4  10      168.07      155.72      9.43 o 
  -5   5  10      224.66      208.09     15.45 o 
  -4   5  10       16.94       23.49      6.18 o 
  -3   5  10      100.72      101.54      6.21 o 
  -2   5  10       44.53       54.13      4.89 o 
  -1   5  10      356.19      347.49      8.62 o 
   0   5  10      201.56      199.72      6.33 o 
   1   5  10      320.63      324.02      8.91 o 
   2   5  10        1.06       -0.66      2.17 o 
   3   5  10      150.70      147.78      5.75 o 
   4   5  10        5.43        4.39      2.72 o 
   5   5  10      165.89      154.65      6.62 o 
   6   5  10       66.22       71.58      6.42 o 
   7   5  10       47.46       38.31      5.12 o 
   8   5  10       53.35       40.26      7.63 o 
  -5   6  10        0.55        7.69     11.69 o 
  -4   6  10        0.58       -3.10     10.40 o 
  -3   6  10      156.14      150.44      8.23 o 
  -2   6  10       83.29       71.56      6.07 o 
  -1   6  10        6.50        9.93      3.04 o 
   0   6  10       92.60       87.59      4.65 o 
   1   6  10       45.10       42.23      3.54 o 
   2   6  10      414.97      449.37      9.89 o 
   3   6  10      236.51      222.99      6.53 o 
   4   6  10      152.77      141.12      5.68 o 
   5   6  10      216.74      212.35      7.07 o 
   6   6  10      271.88      252.04      9.50 o 
   7   6  10        4.08        6.07      4.70 o 
   8   6  10       12.46       10.68      7.53 o 
  -4   7  10       12.17        7.39     15.15 o 
  -3   7  10       24.41       25.97      5.70 o 
  -2   7  10       14.13        9.73      4.54 o 
  -1   7  10      102.77      119.41      7.48 o 
   0   7  10      126.49      125.58      5.52 o 
   1   7  10       19.51       17.60      3.25 o 
   2   7  10      168.39      190.58      7.39 o 
   3   7  10        0.16       -0.95      2.89 o 
   4   7  10        1.36        5.01      2.91 o 
   5   7  10      224.32      224.28      9.77 o 
   6   7  10       65.70       55.95      5.12 o 
   7   7  10       64.94       61.03      7.19 o 
  -3   8  10       23.01       15.85      8.78 o 
  -2   8  10      139.18      137.45      9.78 o 
  -1   8  10       43.77       29.14      5.26 o 
   0   8  10      156.33      140.67      6.18 o 
   1   8  10      411.25      436.26     10.81 o 
   2   8  10      266.06      254.47      7.68 o 
   3   8  10      121.38      132.35      6.74 o 
   4   8  10      136.47      134.04      6.64 o 
   5   8  10        4.93        3.59      3.41 o 
   6   8  10      211.90      197.08      8.50 o 
   7   8  10      175.72      163.65      8.10 o 
  -3   9  10       53.04       26.57     12.76 o 
  -2   9  10       12.05        5.40      5.97 o 
  -1   9  10       82.58       73.29      7.89 o 
   0   9  10      170.82      181.04      7.91 o 
   1   9  10       66.85       70.31      4.93 o 
   2   9  10       20.88       33.80      4.01 o 
   3   9  10      345.84      371.60     10.99 o 
   4   9  10       22.75       20.71      4.19 o 
   5   9  10      119.68      125.08      6.88 o 
   6   9  10        3.42        4.47      3.93 o 
  -2  10  10        8.86       -3.82      9.60 o 
  -1  10  10       46.95       37.94     15.01 o 
   0  10  10      233.29      249.37     11.25 o 
   1  10  10       54.69       48.71      4.76 o 
   2  10  10        7.97        3.39      3.53 o 
   3  10  10      184.60      188.44      8.44 o 
   4  10  10       74.40       87.93      6.43 o 
   5  10  10      110.30      110.71      7.79 o 
   6  10  10        6.13       11.61      4.48 o 
   0  11  10        0.73       -7.57      5.96 o 
   1  11  10      119.56      124.07      8.42 o 
   2  11  10      201.87      216.16      8.37 o 
   3  11  10       25.22       28.73      4.49 o 
   4  11  10       14.81        7.10      4.23 o 
  -3  -7  11        1.25       -5.23      8.35 o 
  -2  -7  11       44.20       56.36      9.72 o 
  -1  -7  11       90.02      101.90      9.84 o 
   0  -7  11       17.37       10.92      7.17 o 
   1  -7  11       98.55      105.79     11.58 o 
   2  -7  11        0.02       -8.89      6.45 o 
  -4  -6  11      301.07      298.86     13.09 o 
  -3  -6  11       10.95       15.66      5.90 o 
  -2  -6  11        1.60       -1.62      6.09 o 
  -1  -6  11       13.99       13.58      6.20 o 
   0  -6  11       37.14       29.01      6.44 o 
   1  -6  11       13.49       12.53      6.79 o 
   2  -6  11        6.22       -0.39      5.12 o 
   3  -6  11        1.87        2.15      6.34 o 
   4  -6  11        6.10       -0.41      6.34 o 
  -5  -5  11        2.75       15.18     12.04 o 
  -4  -5  11       53.25       55.55      6.30 o 
  -3  -5  11      884.27      980.05     21.65 o 
  -2  -5  11      171.59      187.29     11.34 o 
  -1  -5  11      524.82      576.55     18.46 o 
   0  -5  11       15.83       19.42      5.70 o 
   1  -5  11      121.49      120.51      9.07 o 
   2  -5  11       68.40       66.33      7.05 o 
   3  -5  11       98.53       86.26      9.27 o 
   4  -5  11       16.96        6.37      6.20 o 
   5  -5  11        3.00       -1.01      6.23 o 
  -5  -4  11        2.17        6.19      5.08 o 
  -4  -4  11        3.05        7.99      4.78 o 
  -3  -4  11      170.71      216.47     10.97 o 
  -2  -4  11       76.21       87.01      6.30 o 
  -1  -4  11      227.45      234.67     11.52 o 
   0  -4  11       16.63       12.77      4.62 o 
   1  -4  11       44.45       43.32      5.12 o 
   2  -4  11        0.45       -6.01      4.41 o 
   3  -4  11      307.94      281.90     13.78 o 
   4  -4  11       31.60       27.80      6.75 o 
   5  -4  11        0.32       -4.49      5.69 o 
  -5  -3  11       19.08       32.32      8.15 o 
  -4  -3  11      279.19      294.96      9.67 o 
  -3  -3  11        2.12       -0.32      4.98 o 
  -2  -3  11       17.89       22.98      4.54 o 
  -1  -3  11        6.36        1.97      4.27 o 
   0  -3  11       60.61       71.94      5.80 o 
   1  -3  11      447.64      463.70     12.84 o 
   2  -3  11       93.39       94.38      8.77 o 
   3  -3  11      617.60      567.60     20.19 o 
   4  -3  11       34.00       34.57      6.63 o 
   5  -3  11        5.02       -1.02      5.25 o 
   6  -3  11       54.63       46.93      7.65 o 
  -6  -2  11      426.58      455.52     20.13 o 
  -5  -2  11       95.88      102.23     10.35 o 
  -4  -2  11        0.02       -3.67      4.61 o 
  -3  -2  11       98.45      109.03      5.04 o 
  -2  -2  11      168.03      177.40      7.89 o 
  -1  -2  11      103.46      104.06      5.34 o 
   0  -2  11      151.87      150.60      6.84 o 
   1  -2  11       22.17       14.06      4.59 o 
   2  -2  11      747.11      735.79     19.51 o 
   3  -2  11     3117.28     3064.49     66.31 o 
   4  -2  11       13.03        9.25      5.04 o 
   5  -2  11        3.99        6.48      5.16 o 
   6  -2  11       19.13       22.55      6.00 o 
   7  -2  11       31.00       38.49      9.60 o 
  -6  -1  11       96.19      142.61     19.49 o 
  -5  -1  11      247.69      244.63     14.77 o 
  -4  -1  11      314.72      311.32     12.12 o 
  -3  -1  11       31.84       26.83      3.46 o 
  -2  -1  11       27.58       20.69      3.64 o 
  -1  -1  11      141.63      133.15      5.78 o 
   0  -1  11        0.12        2.05      3.57 o 
   1  -1  11        3.89        0.31      3.74 o 
   2  -1  11       48.23       47.91      6.77 o 
   3  -1  11      451.12      446.93     16.57 o 
   4  -1  11        0.12       -3.21      3.58 o 
   5  -1  11       17.88       22.36      6.72 o 
   6  -1  11       33.05       23.92      5.84 o 
   7  -1  11       45.68       41.09      6.80 o 
  -6   0  11       67.68       78.11     10.14 o 
  -5   0  11      234.06      234.62     17.49 o 
  -4   0  11        6.70       10.67      6.26 o 
  -3   0  11        0.08        1.22      2.88 o 
  -2   0  11      156.01      141.51      7.46 o 
  -1   0  11      116.21      119.56      6.05 o 
   0   0  11       10.37       16.43      3.42 o 
   1   0  11       34.50       36.56      4.08 o 
   2   0  11      154.23      168.07     10.17 o 
   3   0  11      219.83      212.30      9.21 o 
   4   0  11      462.59      483.14     18.04 o 
   5   0  11       48.50       44.67      6.03 o 
   6   0  11       16.34        6.55      9.98 o 
   7   0  11       18.49       17.53      5.50 o 
  -6   1  11       48.19       68.95      9.79 o 
  -5   1  11       27.84       31.87      8.02 o 
  -4   1  11       28.49       24.18      8.72 o 
  -3   1  11       16.30       16.97      4.16 o 
  -2   1  11      475.92      465.81     13.39 o 
  -1   1  11        2.38        1.88      2.74 o 
   0   1  11       68.76       59.18      4.82 o 
   1   1  11       61.49       58.86      4.58 o 
   2   1  11      218.17      200.57      9.28 o 
   3   1  11      589.89      567.30     21.33 o 
   4   1  11        0.71       -0.27      3.19 o 
   5   1  11       46.74       46.91      4.90 o 
   6   1  11       18.86       19.09      5.24 o 
   7   1  11       65.27       79.31     12.55 o 
  -6   2  11        1.11       12.49      9.22 o 
  -5   2  11       30.80       36.95      8.57 o 
  -4   2  11      154.24      174.09     14.50 o 
  -3   2  11      430.23      398.35     12.63 o 
  -2   2  11       73.05       70.68      4.78 o 
  -1   2  11      275.94      264.91      8.29 o 
   0   2  11       87.77       86.83      6.75 o 
   1   2  11       20.12       17.88      3.50 o 
   2   2  11       54.48       56.92      4.32 o 
   3   2  11      263.46      258.49      9.54 o 
   4   2  11        0.90        1.61      2.63 o 
   5   2  11      539.92      562.91     20.65 o 
   6   2  11      233.87      222.51     12.01 o 
   7   2  11      258.09      254.04     18.89 o 
   8   2  11       29.90       25.14     10.18 o 
  -5   3  11       41.10       41.26     11.89 o 
  -4   3  11       30.17       37.82      6.32 o 
  -3   3  11       75.48       77.56      5.35 o 
  -2   3  11      203.86      201.64      7.57 o 
  -1   3  11      687.35      668.69     14.78 o 
   0   3  11      474.40      457.19     13.76 o 
   1   3  11       42.55       40.73      4.54 o 
   2   3  11       11.32       15.98      3.36 o 
   3   3  11      172.40      157.23      8.35 o 
   4   3  11     1035.24     1068.52     22.76 o 
   5   3  11       40.53       48.18      4.27 o 
   6   3  11       73.47       65.60      7.41 o 
   7   3  11        7.98        4.73      5.52 o 
   8   3  11        0.27       13.10      8.88 o 
  -5   4  11       18.70       16.28      8.92 o 
  -4   4  11       72.10       72.04      7.56 o 
  -3   4  11     1469.42     1451.92     28.98 o 
  -2   4  11       16.32       14.34      4.71 o 
  -1   4  11      285.46      277.29      7.74 o 
   0   4  11       16.81       16.00      3.39 o 
   1   4  11       49.60       54.19      5.42 o 
   2   4  11      472.28      501.17     14.61 o 
   3   4  11        3.83        1.25      2.97 o 
   4   4  11        4.05        2.92      3.06 o 
   5   4  11        2.04        3.03      3.07 o 
   6   4  11       17.99       12.70      4.45 o 
   7   4  11      107.77      103.05      9.57 o 
   8   4  11      160.81      173.01     16.85 o 
  -5   5  11      212.45      209.38     27.42 o 
  -4   5  11      134.47      137.55     11.21 o 
  -3   5  11       41.61       37.72      5.10 o 
  -2   5  11      959.07      964.25     23.65 o 
  -1   5  11       80.49       89.55      4.75 o 
   0   5  11      346.05      360.76     10.00 o 
   1   5  11      435.39      473.66     11.55 o 
   2   5  11       37.62       63.19      5.51 o 
   3   5  11       78.31       71.19      4.98 o 
   4   5  11      226.60      234.65      8.14 o 
   5   5  11       20.73       21.24      3.73 o 
   6   5  11       44.44       36.55      5.34 o 
   7   5  11      229.63      221.66     10.94 o 
   8   5  11      112.57       92.58      9.32 o 
  -4   6  11        4.33        4.76     11.07 o 
  -3   6  11       33.72       28.85      5.06 o 
  -2   6  11       35.26       31.20      5.05 o 
  -1   6  11     1044.13      993.14     18.60 o 
   0   6  11        1.09        6.82      2.56 o 
   1   6  11        0.30       -1.88      2.99 o 
   2   6  11        8.51        9.23      3.11 o 
   3   6  11      198.79      194.41      7.69 o 
   4   6  11      110.64      112.84      7.04 o 
   5   6  11       67.42       56.43      4.78 o 
   6   6  11       63.17       63.95      5.84 o 
   7   6  11       26.32       28.04      5.77 o 
  -4   7  11      340.84      302.86     42.76 o 
  -3   7  11      167.26      168.89     10.18 o 
  -2   7  11       17.43       19.73      5.14 o 
  -1   7  11      255.44      229.78     10.21 o 
   0   7  11       34.05       21.59      3.58 o 
   1   7  11       64.02       62.31      4.30 o 
   2   7  11       25.73       22.99      3.85 o 
   3   7  11        2.70        1.25      3.08 o 
   4   7  11      119.57      113.31      6.56 o 
   5   7  11       81.09       79.36      5.73 o 
   6   7  11        4.19        2.13      3.55 o 
   7   7  11      158.17      145.46      9.75 o 
  -3   8  11       58.45       49.69      6.91 o 
  -2   8  11       57.48       55.55      6.25 o 
  -1   8  11      303.94      275.70     11.09 o 
   0   8  11      158.38      146.85      6.30 o 
   1   8  11        8.17        6.54      3.31 o 
   2   8  11       29.71       28.70      3.74 o 
   3   8  11      603.65      619.62     14.67 o 
   4   8  11      237.19      261.61      9.68 o 
   5   8  11       13.58       23.74      4.89 o 
   6   8  11        0.10       -0.02      3.75 o 
   7   8  11      224.52      195.73     11.32 o 
  -2   9  11      109.68      103.43     16.48 o 
  -1   9  11       26.92       11.72      5.14 o 
   0   9  11        0.18       -5.75      4.50 o 
   1   9  11       87.24       78.66      5.18 o 
   2   9  11       32.16       33.87      4.32 o 
   3   9  11      125.18      132.00      7.03 o 
   4   9  11        0.73       -1.15      3.54 o 
   5   9  11        0.05       -0.06      3.73 o 
   6   9  11       35.47       25.83      4.89 o 
  -1  10  11      110.89      121.79     15.04 o 
   0  10  11      264.15      254.50     11.59 o 
   1  10  11       32.88       32.99      4.51 o 
   2  10  11        5.35       -0.09      3.52 o 
   3  10  11        4.24        2.24      3.91 o 
   4  10  11        0.45       -0.73      3.76 o 
   5  10  11        0.12        0.92      4.15 o 
   1  11  11       50.01       70.22      6.20 o 
   2  11  11       63.95       75.50      5.79 o 
   3  11  11       41.70       51.20      5.93 o 
   4  11  11       14.53       17.47      4.63 o 
  -2  -7  12       72.11       75.44      9.61 o 
  -1  -7  12        9.75        2.63      6.59 o 
   0  -7  12       13.17       11.13      7.56 o 
   1  -7  12       49.15       33.68      8.43 o 
  -3  -6  12      117.65      138.49     11.26 o 
  -2  -6  12      182.17      219.66     12.97 o 
  -1  -6  12      122.21      126.86     10.20 o 
   0  -6  12       30.95       32.21      6.69 o 
   1  -6  12      217.36      200.13     23.84 o 
   2  -6  12        6.13        5.90      5.57 o 
   3  -6  12       25.10       31.78      7.83 o 
  -4  -5  12        0.45        9.60      9.25 o 
  -3  -5  12      115.41      126.73      9.08 o 
  -2  -5  12        7.97       -0.09      5.98 o 
  -1  -5  12       45.57       49.80      7.53 o 
   0  -5  12      184.66      190.49     10.92 o 
   1  -5  12       11.79       10.52      5.44 o 
   2  -5  12       10.89        7.82      6.06 o 
   3  -5  12       87.80       91.60      9.74 o 
   4  -5  12        1.28       -0.74      6.25 o 
  -5  -4  12       29.19       36.30      7.06 o 
  -4  -4  12        0.20       -1.64      5.12 o 
  -3  -4  12       96.71       93.28      7.77 o 
  -2  -4  12      103.52      102.65      8.85 o 
  -1  -4  12      317.28      349.24     13.91 o 
   0  -4  12      102.85      113.09      8.53 o 
   1  -4  12        0.70        2.67      4.26 o 
   2  -4  12       55.34       37.42      7.49 o 
   3  -4  12       36.26       30.88      6.88 o 
   4  -4  12       29.69       29.77      7.07 o 
   5  -4  12       70.15       57.52     11.43 o 
  -5  -3  12        6.65       30.25      7.52 o 
  -4  -3  12       18.92       16.26      5.04 o 
  -3  -3  12        1.16        4.59      4.43 o 
  -2  -3  12      245.64      271.60     10.19 o 
  -1  -3  12      112.19      111.34      8.31 o 
   0  -3  12       12.88        6.38      4.35 o 
   1  -3  12       26.54       27.79      4.88 o 
   2  -3  12       49.89       44.30      5.93 o 
   3  -3  12       23.44       17.44      6.07 o 
   4  -3  12        9.26       11.30      5.73 o 
   5  -3  12        0.21       -6.94      5.19 o 
   6  -3  12       39.72       26.64     11.16 o 
  -5  -2  12      160.34      181.81     13.40 o 
  -4  -2  12       63.79       71.47      7.19 o 
  -3  -2  12        1.47        2.79      3.26 o 
  -2  -2  12      277.96      262.84      9.37 o 
  -1  -2  12      104.38      104.99      6.76 o 
   0  -2  12      434.64      396.46     11.79 o 
   1  -2  12      123.77      132.00      8.49 o 
   2  -2  12      638.03      635.19     17.99 o 
   3  -2  12        0.00       -3.52      4.12 o 
   4  -2  12        5.18        8.52      5.23 o 
   5  -2  12       23.73       30.50      6.42 o 
   6  -2  12        1.12        4.08      5.35 o 
  -5  -1  12       76.05      132.53     23.12 o 
  -4  -1  12      195.84      195.38     13.13 o 
  -3  -1  12        9.50        5.75      3.15 o 
  -2  -1  12       77.88       79.61      5.44 o 
  -1  -1  12       32.60       39.08      5.05 o 
   0  -1  12       26.54       31.73      4.67 o 
   1  -1  12        0.66       -3.37      4.16 o 
   2  -1  12      358.60      354.79     12.29 o 
   3  -1  12     1355.93     1288.96     33.06 o 
   4  -1  12       44.34       51.72      6.94 o 
   5  -1  12       29.25       28.01      7.20 o 
   6  -1  12        0.03        1.42      4.84 o 
   7  -1  12        2.59        8.53      5.58 o 
  -5   0  12       26.40       41.88      9.88 o 
  -4   0  12       12.04        7.00      6.85 o 
  -3   0  12        1.79        2.80      3.86 o 
  -2   0  12       89.26       98.47      7.67 o 
  -1   0  12       13.90       17.00      3.88 o 
   0   0  12       27.29       17.97      4.27 o 
   1   0  12      108.68      108.19      6.09 o 
   2   0  12       62.98       64.73      5.81 o 
   3   0  12     1334.96     1350.20     31.77 o 
   4   0  12       78.34       98.94      6.64 o 
   5   0  12       62.24       73.34      7.38 o 
   6   0  12       33.57       30.31      6.17 o 
   7   0  12       12.41       12.86      5.72 o 
  -5   1  12       89.36      133.06     14.52 o 
  -4   1  12      457.45      455.65     18.74 o 
  -3   1  12        4.72        8.12      4.02 o 
  -2   1  12      802.95      792.67     19.63 o 
  -1   1  12       37.72       41.11      4.80 o 
   0   1  12       69.75       53.82      5.03 o 
   1   1  12       30.84       28.87      4.21 o 
   2   1  12      168.27      174.93      7.25 o 
   3   1  12       89.42       85.32      6.13 o 
   4   1  12     1632.17     1645.13     46.49 o 
   5   1  12        4.42        6.55      3.80 o 
   6   1  12        0.49       -2.09      4.94 o 
   7   1  12       49.91       51.21     16.81 o 
  -5   2  12       72.19       81.98     10.14 o 
  -4   2  12        1.18        8.69      6.90 o 
  -3   2  12      924.04      916.38     22.69 o 
  -2   2  12       85.86       82.76      5.13 o 
  -1   2  12      209.79      203.82      8.38 o 
   0   2  12       23.31       24.11      4.19 o 
   1   2  12      170.66      162.35      7.18 o 
   2   2  12      533.35      539.65     13.58 o 
   3   2  12      202.94      219.06      7.81 o 
   4   2  12      564.31      572.02     22.30 o 
   5   2  12       52.79       52.40      5.23 o 
   6   2  12       38.41       40.01      4.95 o 
   7   2  12       40.18       41.49     11.19 o 
  -5   3  12       50.93       51.07      8.93 o 
  -4   3  12      212.67      211.69     17.47 o 
  -3   3  12        4.92        3.94      4.24 o 
  -2   3  12     2750.95     2780.07     58.75 o 
  -1   3  12      228.04      214.48     12.76 o 
   0   3  12      527.09      535.55     13.80 o 
   1   3  12       10.88       12.74      3.42 o 
   2   3  12      234.74      267.80     11.72 o 
   3   3  12      140.37      146.76      6.83 o 
   4   3  12      543.91      570.39     14.19 o 
   5   3  12       82.51       84.85      6.87 o 
   6   3  12      157.88      155.92     10.78 o 
   7   3  12       40.87       35.38      6.96 o 
  -5   4  12      339.95      350.38     17.69 o 
  -4   4  12      116.40      121.25     11.01 o 
  -3   4  12        0.95       -0.86      4.50 o 
  -2   4  12      535.48      519.09     16.32 o 
  -1   4  12     1194.59     1219.32     21.89 o 
   0   4  12      129.75      135.25     13.06 o 
   1   4  12       23.13       21.86      3.81 o 
   2   4  12       43.24       45.53      4.50 o 
   3   4  12       14.64       10.66      3.52 o 
   4   4  12      907.51      948.83     21.03 o 
   5   4  12      291.63      305.96      9.69 o 
   6   4  12        6.28        0.06      5.27 o 
   7   4  12        7.25        5.03      5.71 o 
  -4   5  12       84.53       74.41      9.81 o 
  -3   5  12      203.33      213.42      9.92 o 
  -2   5  12      190.21      182.53      9.17 o 
  -1   5  12      413.10      408.36      9.97 o 
   0   5  12       33.46       38.53      4.76 o 
   1   5  12       35.85       36.07      4.50 o 
   2   5  12       12.86       11.15      3.52 o 
   3   5  12      141.81      141.96      7.01 o 
   4   5  12      164.58      165.23      7.19 o 
   5   5  12      159.43      171.47      7.43 o 
   6   5  12       29.40       29.02      5.45 o 
   7   5  12       16.06       12.03      6.13 o 
  -4   6  12       24.50       17.05     15.01 o 
  -3   6  12        1.62       -2.52      4.45 o 
  -2   6  12       23.03       18.18      6.02 o 
  -1   6  12      103.33      107.82      7.73 o 
   0   6  12      147.94      140.96      7.01 o 
   1   6  12       90.27       95.98      6.11 o 
   2   6  12       59.75       58.16      5.12 o 
   3   6  12       12.35       11.95      3.69 o 
   4   6  12      836.15      875.50     20.17 o 
   5   6  12        3.86        3.79      3.38 o 
   6   6  12       10.19       11.48      3.63 o 
   7   6  12       18.09       15.13      4.59 o 
  -3   7  12       40.05       37.54      6.55 o 
  -2   7  12       25.67       14.07      5.27 o 
  -1   7  12       79.82       91.67      7.04 o 
   0   7  12       50.79       46.61      5.01 o 
   1   7  12      152.83      117.84      5.57 o 
   2   7  12        1.02        5.95      3.23 o 
   3   7  12        0.12       -2.25      3.05 o 
   4   7  12      122.36      123.96      6.25 o 
   5   7  12       21.50       27.86      3.85 o 
   6   7  12       65.97       60.64      5.54 o 
   7   7  12       10.40       13.48      5.42 o 
  -3   8  12      144.40      138.12     11.07 o 
  -2   8  12        0.74       -6.99      4.68 o 
  -1   8  12       77.94       59.58      6.36 o 
   0   8  12      442.96      377.66     11.09 o 
   1   8  12        8.70        8.61      3.43 o 
   2   8  12        3.72        3.40      3.42 o 
   3   8  12      284.74      309.29     10.70 o 
   4   8  12       84.85       83.58      6.36 o 
   5   8  12      266.71      267.41      9.89 o 
   6   8  12        5.12        7.69      4.04 o 
   7   8  12       15.14        5.62      4.33 o 
  -2   9  12      123.94      115.87     17.06 o 
  -1   9  12        8.56        3.74      5.75 o 
   0   9  12        2.99       -2.34      4.71 o 
   1   9  12        3.91        0.26      3.52 o 
   2   9  12        0.56        1.31      3.43 o 
   3   9  12        8.67       12.51      4.37 o 
   4   9  12        0.36        4.32      4.06 o 
   5   9  12        0.25        2.49      3.83 o 
   6   9  12        3.70       -0.02      4.07 o 
  -1  10  12        2.28       -9.33     10.29 o 
   0  10  12       62.23       51.12     12.76 o 
   1  10  12       21.52       19.84      5.52 o 
   2  10  12        4.39        1.97      3.69 o 
   3  10  12      297.63      323.35     14.44 o 
   4  10  12       68.04       66.61      6.80 o 
   5  10  12       74.71       81.42      7.17 o 
   2  11  12       68.23       75.78      5.86 o 
   3  11  12      334.90      354.04     19.62 o 
  -2  -6  13      175.18      189.74     12.61 o 
  -1  -6  13        0.00       -2.48      7.59 o 
   0  -6  13       39.01       24.54      7.85 o 
   1  -6  13        2.09       -0.60      6.56 o 
   2  -6  13        1.57        7.26      7.59 o 
  -3  -5  13      398.52      455.12     18.11 o 
  -2  -5  13      125.54      140.34     10.81 o 
  -1  -5  13        3.90       -2.12      5.99 o 
   0  -5  13        0.49        4.91      5.62 o 
   1  -5  13      185.25      203.74     20.32 o 
   2  -5  13       13.94       13.94      7.06 o 
   3  -5  13       37.98       36.20      8.12 o 
  -4  -4  13       38.89       35.25      9.40 o 
  -3  -4  13       49.70       66.99      8.57 o 
  -2  -4  13        2.15       -2.40      6.01 o 
  -1  -4  13       82.82       91.60      8.71 o 
   0  -4  13       46.00       34.15      6.36 o 
   1  -4  13      140.55      159.63      8.50 o 
   2  -4  13      103.35       96.35      9.86 o 
   3  -4  13       15.64       10.13      6.44 o 
   4  -4  13        0.36       -7.47      5.99 o 
  -4  -3  13      142.20      159.08     18.64 o 
  -3  -3  13       12.35       14.33      5.02 o 
  -2  -3  13        0.13       -4.02      5.61 o 
  -1  -3  13      164.56      190.50     10.80 o 
   0  -3  13       79.91       76.49      6.62 o 
   1  -3  13       26.58       22.38      5.63 o 
   2  -3  13       41.11       38.03      6.14 o 
   3  -3  13      177.66      155.97     11.36 o 
   4  -3  13        0.82        3.27      5.86 o 
   5  -3  13      167.62      167.80     14.47 o 
  -5  -2  13       52.42       70.69     12.71 o 
  -4  -2  13        2.77        4.95      6.49 o 
  -3  -2  13       42.62       45.60      5.59 o 
  -2  -2  13      111.64      129.40      8.60 o 
  -1  -2  13       68.00       70.77      7.22 o 
   0  -2  13      127.20      137.24      8.68 o 
   1  -2  13        7.31        9.24      4.89 o 
   2  -2  13       22.56       20.47      5.17 o 
   3  -2  13      337.82      349.33     15.62 o 
   4  -2  13      133.35      124.63     10.28 o 
   5  -2  13        0.35        4.07      5.57 o 
   6  -2  13        7.31        4.12      5.79 o 
  -5  -1  13        9.24       30.63     10.95 o 
  -4  -1  13      427.29      470.68     23.67 o 
  -3  -1  13       82.38       87.52      7.03 o 
  -2  -1  13      154.33      143.20      9.45 o 
  -1  -1  13       38.18       42.08      6.23 o 
   0  -1  13      163.89      155.31      8.74 o 
   1  -1  13      124.10      114.14      7.85 o 
   2  -1  13       27.76       22.21      6.94 o 
   3  -1  13      109.62      110.61      7.37 o 
   4  -1  13       26.93       26.81      6.25 o 
   5  -1  13       10.09       12.59      5.67 o 
   6  -1  13       28.27       20.62      6.29 o 
  -5   0  13      369.50      417.13     21.44 o 
  -4   0  13        4.00       11.52     14.36 o 
  -3   0  13       16.86       14.14      5.25 o 
  -2   0  13       90.12       89.56      7.59 o 
  -1   0  13       79.32       89.68      6.48 o 
   0   0  13      757.89      725.85     17.75 o 
   1   0  13       12.23       17.51      4.80 o 
   2   0  13      268.85      262.09     10.56 o 
   3   0  13       97.25       95.53      6.91 o 
   4   0  13      284.36      291.52     11.17 o 
   5   0  13        4.36        5.06      5.04 o 
   6   0  13        0.01       -0.65      5.04 o 
   7   0  13       93.76       75.52      8.55 o 
  -5   1  13        7.46       11.55     10.52 o 
  -4   1  13        0.24        1.22     11.50 o 
  -3   1  13       36.64       36.13      5.76 o 
  -2   1  13        4.24        6.73      4.69 o 
  -1   1  13       38.29       35.62      4.86 o 
   0   1  13       63.04       69.23      5.77 o 
   1   1  13      271.16      273.41      9.60 o 
   2   1  13      348.57      354.06     12.29 o 
   3   1  13        2.59       -5.24      3.91 o 
   4   1  13       20.83       15.34      4.50 o 
   5   1  13        7.68        8.74      4.20 o 
   6   1  13      105.10      107.32      9.06 o 
   7   1  13       33.49       37.51      6.81 o 
  -5   2  13      290.91      332.75     17.30 o 
  -4   2  13      292.33      323.57     16.33 o 
  -3   2  13        3.29        1.42      4.76 o 
  -2   2  13       21.85       24.49      4.29 o 
  -1   2  13      440.36      448.01     12.87 o 
   0   2  13      191.23      193.52      8.34 o 
   1   2  13      339.26      348.84     10.76 o 
   2   2  13      620.07      624.05     15.40 o 
   3   2  13      115.14      113.88      7.16 o 
   4   2  13      585.79      632.01     22.58 o 
   5   2  13       35.48       38.57      5.12 o 
   6   2  13        0.28       -1.33      3.94 o 
   7   2  13        0.02        0.51      8.26 o 
  -5   3  13      270.63      303.95     29.12 o 
  -4   3  13       86.32       79.51     12.61 o 
  -3   3  13      123.61      142.11     13.16 o 
  -2   3  13        0.66       -9.11      5.03 o 
  -1   3  13       65.98       65.53      6.31 o 
   0   3  13       61.84       59.09      5.96 o 
   1   3  13      198.53      179.46      7.75 o 
   2   3  13       29.09       23.22      4.18 o 
   3   3  13      292.33      282.82      9.41 o 
   4   3  13      636.23      666.80     18.44 o 
   5   3  13      202.87      221.93      9.57 o 
   6   3  13       15.41       13.00      4.46 o 
   7   3  13       16.74       16.98      9.32 o 
  -4   4  13      497.44      477.54     31.43 o 
  -3   4  13      448.39      438.56     17.46 o 
  -2   4  13      528.44      529.82     20.81 o 
  -1   4  13      165.86      153.71      9.17 o 
   0   4  13      165.72      159.25      7.59 o 
   1   4  13      248.86      249.51      9.13 o 
   2   4  13        7.41        1.95      3.57 o 
   3   4  13       13.45       11.68      3.76 o 
   4   4  13        6.24        4.33      3.41 o 
   5   4  13      129.12      131.57     10.51 o 
   6   4  13       23.82       23.94      4.79 o 
   7   4  13        0.07        1.83      5.79 o 
  -4   5  13       43.51       47.85     10.62 o 
  -3   5  13       23.73       19.80      5.13 o 
  -2   5  13        1.26       -0.86      4.70 o 
  -1   5  13      484.44      502.45     13.61 o 
   0   5  13       10.39        9.92      3.85 o 
   1   5  13       25.74       22.37      4.30 o 
   2   5  13        5.08       -0.71      3.38 o 
   3   5  13        0.50       -1.04      3.42 o 
   4   5  13       76.69       74.05      5.49 o 
   5   5  13       11.88        7.19      3.62 o 
   6   5  13        4.33        5.73      4.19 o 
   7   5  13       10.50        7.21      6.05 o 
  -4   6  13      182.69      188.80     28.65 o 
  -3   6  13       37.76       22.45      5.43 o 
  -2   6  13       13.97        6.76      5.14 o 
  -1   6  13      605.25      623.67     19.43 o 
   0   6  13       11.61        9.39      3.53 o 
   1   6  13       26.85       17.09      4.21 o 
   2   6  13       56.48       60.40      5.51 o 
   3   6  13      381.33      420.65     12.37 o 
   4   6  13        0.15       -1.26      3.56 o 
   5   6  13       86.08       81.32      5.84 o 
   6   6  13       13.61       15.60      4.04 o 
   7   6  13       31.28       20.14      5.79 o 
  -3   7  13       69.10       68.82      9.16 o 
  -2   7  13       60.58       57.21      8.72 o 
  -1   7  13       15.94        4.88      5.30 o 
   0   7  13      140.48      143.33      6.75 o 
   1   7  13       14.44       10.26      3.26 o 
   2   7  13       49.10       52.61      4.76 o 
   3   7  13      579.58      572.96     13.49 o 
   4   7  13     1166.30     1275.19     24.70 o 
   5   7  13      174.13      190.28      7.46 o 
   6   7  13       20.66       20.19      4.04 o 
   7   7  13       15.66       16.41      5.95 o 
  -2   8  13       39.81       25.00     12.08 o 
  -1   8  13       63.18       52.70      7.67 o 
   0   8  13       36.84       33.25     10.19 o 
   1   8  13        2.68        3.98      3.68 o 
   2   8  13       18.07       13.73      3.87 o 
   3   8  13        3.23        3.30      4.08 o 
   4   8  13      307.06      324.38     11.29 o 
   5   8  13       23.79       11.00      4.09 o 
   6   8  13        6.11        3.52      4.05 o 
  -1   9  13       43.05       39.25      6.44 o 
   0   9  13      104.97      116.96      9.21 o 
   1   9  13      119.74      121.28      6.74 o 
   2   9  13       36.27       44.86      5.02 o 
   3   9  13        2.27        1.04      4.16 o 
   4   9  13        2.62        0.71      4.05 o 
   5   9  13      202.05      207.66      9.58 o 
   0  10  13      231.64      226.84     17.85 o 
   1  10  13      126.89      130.21      8.12 o 
   2  10  13       38.46       28.92      4.77 o 
   3  10  13        9.41        8.89      4.89 o 
   4  10  13      101.59      111.82      8.03 o 
  -2  -5  14        4.09        6.21      6.92 o 
  -1  -5  14        8.51       -0.72      6.35 o 
   0  -5  14       85.35       92.59     10.06 o 
   1  -5  14        3.78       -3.41      6.11 o 
   2  -5  14       20.39       12.82      8.51 o 
  -3  -4  14        0.04       -5.62      6.24 o 
  -2  -4  14      387.12      435.87     16.61 o 
  -1  -4  14       35.61       35.30      7.41 o 
   0  -4  14      109.02      114.45      9.26 o 
   1  -4  14       14.37       10.78      5.87 o 
   2  -4  14       23.79       17.68      6.67 o 
   3  -4  14       17.45       11.37      7.26 o 
   4  -4  14      173.42      138.17     12.15 o 
  -4  -3  14       64.44       75.32     17.07 o 
  -3  -3  14      142.66      167.42     14.84 o 
  -2  -3  14        7.43        9.87      6.26 o 
  -1  -3  14       68.06       77.94      8.33 o 
   0  -3  14        1.35       -0.47      5.78 o 
   1  -3  14       24.32       30.69      6.60 o 
   2  -3  14       94.11       95.77      8.12 o 
   3  -3  14       88.05       69.45      9.21 o 
   4  -3  14      158.37      152.02     16.58 o 
   5  -3  14      100.86      106.49     10.71 o 
  -4  -2  14       55.16       69.37     29.06 o 
  -3  -2  14        0.80        4.77      3.97 o 
  -2  -2  14      122.76      153.98     10.44 o 
  -1  -2  14       25.38       33.44      8.01 o 
   0  -2  14     1093.01     1088.23     28.12 o 
   1  -2  14       63.08       73.44      7.29 o 
   2  -2  14       66.31       61.10     10.82 o 
   3  -2  14       17.88        6.50      5.83 o 
   4  -2  14      190.73      206.46     24.55 o 
   5  -2  14      237.54      251.63     14.24 o 
  -4  -1  14       18.43       22.71     10.90 o 
  -3  -1  14        2.11       -1.60      5.11 o 
  -2  -1  14      235.35      243.15     13.69 o 
  -1  -1  14       69.15       72.57      7.55 o 
   0  -1  14       42.20       44.44      6.41 o 
   1  -1  14        2.48       -2.76      5.49 o 
   2  -1  14        1.61       -1.51      4.52 o 
   3  -1  14       53.97       64.34      6.58 o 
   4  -1  14        0.13       -5.64      5.25 o 
   5  -1  14       19.82       11.06      6.06 o 
   6  -1  14      188.52      179.74     19.47 o 
  -4   0  14       24.21       16.38     10.44 o 
  -3   0  14      171.61      170.58     16.35 o 
  -2   0  14        1.41       -5.94      5.10 o 
  -1   0  14       83.75       96.01      8.03 o 
   0   0  14      163.85      167.71      8.58 o 
   1   0  14       72.91       82.94      7.04 o 
   2   0  14        0.06        1.93      4.29 o 
   3   0  14       52.76       58.79      6.11 o 
   4   0  14       47.66       52.52     10.03 o 
   5   0  14        0.03        5.12      5.41 o 
   6   0  14        1.69        4.36      5.61 o 
  -4   1  14      139.73      123.70     14.19 o 
  -3   1  14        3.51        9.98      7.98 o 
  -2   1  14        0.28       -1.78      4.85 o 
  -1   1  14       52.48       50.41      6.49 o 
   0   1  14        6.92       -0.16      5.41 o 
   1   1  14      113.93       98.62      6.44 o 
   2   1  14        8.25        6.24      4.61 o 
   3   1  14       31.85       29.08      5.11 o 
   4   1  14      103.84       94.86      7.17 o 
   5   1  14       63.70       55.37      6.06 o 
   6   1  14      230.70      229.55     12.47 o 
  -4   2  14       59.62       62.66     17.81 o 
  -3   2  14        8.25        3.76      5.20 o 
  -2   2  14      239.99      240.20     11.82 o 
  -1   2  14        4.31        5.73      4.69 o 
   0   2  14       54.90       60.61      5.57 o 
   1   2  14      710.94      699.46     17.13 o 
   2   2  14      106.79      112.46      6.76 o 
   3   2  14        1.37       -0.78      4.24 o 
   4   2  14       59.21       58.09      6.10 o 
   5   2  14       78.67       82.21      6.75 o 
   6   2  14        0.05        2.39      4.97 o 
   7   2  14        6.66        5.51      5.58 o 
  -4   3  14       55.27       35.65     11.26 o 
  -3   3  14       65.17       54.62      6.88 o 
  -2   3  14      307.71      291.77     13.00 o 
  -1   3  14       78.36       80.42      7.23 o 
   0   3  14       76.36       71.80      5.82 o 
   1   3  14       24.08       24.94      5.94 o 
   2   3  14      117.13      125.67      7.20 o 
   3   3  14      268.69      283.11     10.46 o 
   4   3  14       83.13       74.93      8.00 o 
   5   3  14      144.16      147.89      8.43 o 
   6   3  14        0.40        0.14      4.23 o 
   7   3  14        0.09       -3.57      8.53 o 
  -4   4  14       66.07       51.08     12.03 o 
  -3   4  14      276.69      291.42     13.00 o 
  -2   4  14      121.95      126.73      9.14 o 
  -1   4  14      564.08      573.42     15.10 o 
   0   4  14        0.04       -4.99      3.46 o 
   1   4  14       12.05       12.76      6.53 o 
   2   4  14      846.22      907.78     20.99 o 
   3   4  14      137.52      149.96      7.56 o 
   4   4  14      206.18      228.96      8.91 o 
   5   4  14      126.81      129.80      7.95 o 
   6   4  14       47.63       42.69      5.67 o 
   7   4  14       15.76       14.84      6.50 o 
  -3   5  14      435.92      410.88     15.37 o 
  -2   5  14       25.53       22.24      5.98 o 
  -1   5  14       97.48      108.85      8.65 o 
   0   5  14      108.25      101.71      6.60 o 
   1   5  14       68.08       66.17      5.64 o 
   2   5  14        3.87       -3.81      3.57 o 
   3   5  14       35.77       33.91      6.89 o 
   4   5  14       85.98       92.57      6.24 o 
   5   5  14      424.97      449.35     12.91 o 
   6   5  14       22.55       25.72      7.08 o 
   7   5  14        5.80        2.96      6.30 o 
  -3   6  14       69.26       59.71      7.18 o 
  -2   6  14      294.00      301.99     13.59 o 
  -1   6  14        3.10       -1.89      5.07 o 
   0   6  14       34.16       32.09      4.32 o 
   1   6  14       23.94       19.43      4.54 o 
   2   6  14        4.19        2.28      4.02 o 
   3   6  14        0.48       -7.52      3.76 o 
   4   6  14      180.73      204.38     11.08 o 
   5   6  14      155.19      180.41      8.36 o 
   6   6  14       38.68       33.73      4.77 o 
   7   6  14       29.77       23.05      7.26 o 
  -2   7  14       56.31       48.19      7.01 o 
  -1   7  14        8.73        5.97      5.58 o 
   0   7  14      144.20      134.75      6.87 o 
   1   7  14        1.28       -4.03      3.04 o 
   2   7  14        2.48       -2.40      3.94 o 
   3   7  14       22.30       13.38      4.33 o 
   4   7  14        1.11        2.96      4.06 o 
   5   7  14      412.25      448.98     12.42 o 
   6   7  14       12.69       18.87      4.08 o 
  -2   8  14       33.38       22.70      6.36 o 
  -1   8  14       33.40       22.18      6.25 o 
   0   8  14      115.03      130.97     12.01 o 
   1   8  14       43.58       39.80      4.85 o 
   2   8  14        2.78        4.21      4.35 o 
   3   8  14       51.85       52.59      5.98 o 
   4   8  14      208.75      227.25      9.79 o 
   5   8  14      174.74      202.66     10.39 o 
   6   8  14        2.21        1.79      4.10 o 
  -1   9  14        2.59       -2.83     11.11 o 
   0   9  14       53.72       47.73      7.24 o 
   1   9  14       85.24       81.89      6.02 o 
   2   9  14       32.75       27.60      4.76 o 
   3   9  14        0.86        4.03      4.39 o 
   4   9  14       87.69       80.32      6.95 o 
   5   9  14       26.47       25.15      7.37 o 
   1  10  14       67.00       72.43      8.15 o 
   2  10  14      133.28      151.93      7.85 o 
   3  10  14        1.51       -3.55      4.43 o 
   0  -5  15        1.91       -5.31      5.97 o 
  -2  -4  15        4.88        1.78      6.43 o 
  -1  -4  15       12.86       12.24      6.69 o 
   0  -4  15      146.56      175.11     21.83 o 
   1  -4  15       31.44       30.20     11.30 o 
   2  -4  15        3.05        5.79      6.52 o 
   3  -4  15        0.82      -10.98      6.45 o 
  -3  -3  15       71.58       92.88      9.12 o 
  -2  -3  15      104.60      145.75     17.70 o 
  -1  -3  15       91.91      130.42     18.48 o 
   0  -3  15      205.39      216.94     14.56 o 
   1  -3  15       21.32       17.73      6.26 o 
   2  -3  15       12.85       14.14      6.93 o 
   3  -3  15      828.26      850.37     29.76 o 
   4  -3  15      294.97      230.40     19.57 o 
  -3  -2  15        2.76       10.62      7.11 o 
  -2  -2  15       13.31        9.89      7.57 o 
  -1  -2  15       61.95       78.23     10.12 o 
   0  -2  15       12.45        7.65      6.60 o 
   1  -2  15      120.45      138.46      9.39 o 
   2  -2  15      114.37      128.00      8.94 o 
   3  -2  15       11.33        6.33      6.17 o 
   4  -2  15      393.19      338.67     16.93 o 
   5  -2  15       20.62        9.46      6.93 o 
  -4  -1  15        0.62       20.73     40.29 o 
  -3  -1  15      119.95      111.96      9.04 o 
  -2  -1  15       36.00       30.92      6.88 o 
  -1  -1  15      125.79      142.89     11.49 o 
   0  -1  15       84.64       99.21      8.27 o 
   1  -1  15       68.38       88.67      7.84 o 
   2  -1  15       16.57       10.65      5.09 o 
   3  -1  15       60.41       65.68      9.82 o 
   4  -1  15       13.39        4.03      5.98 o 
   5  -1  15        1.83       -2.93      6.04 o 
  -4   0  15        3.20       -0.53     10.25 o 
  -3   0  15      102.60      110.45      8.77 o 
  -2   0  15      197.92      213.31     11.85 o 
  -1   0  15       29.00       29.85      6.40 o 
   0   0  15       97.85       94.00      8.02 o 
   1   0  15      120.21      124.27      8.49 o 
   2   0  15       28.57       43.09      6.19 o 
   3   0  15       40.27       44.26      6.03 o 
   4   0  15      237.18      220.90     11.70 o 
   5   0  15        1.05        2.99      5.87 o 
   6   0  15      204.84      234.51     13.81 o 
  -4   1  15      140.66      161.17     16.31 o 
  -3   1  15       66.43       63.57      7.26 o 
  -2   1  15      120.11      132.04     13.59 o 
  -1   1  15        9.72        6.34      5.63 o 
   0   1  15        2.45        6.85      6.03 o 
   1   1  15      198.87      190.89      9.93 o 
   2   1  15        2.45       -1.83      4.18 o 
   3   1  15        2.91       -3.87      4.19 o 
   4   1  15        0.55       -5.93      4.21 o 
   5   1  15      272.96      302.18     12.05 o 
   6   1  15       32.10       24.88      6.47 o 
  -4   2  15       29.46       24.62     13.47 o 
  -3   2  15        5.87       -2.75      5.28 o 
  -2   2  15        6.47        5.49      9.02 o 
  -1   2  15      765.49      824.87     23.43 o 
   0   2  15        7.01        1.54      4.23 o 
   1   2  15      223.66      227.41      9.38 o 
   2   2  15      236.16      249.50     10.80 o 
   3   2  15      209.04      219.05     12.32 o 
   4   2  15       53.19       61.06      6.45 o 
   5   2  15       74.73       69.17      6.79 o 
   6   2  15       30.97       18.69      6.09 o 
  -4   3  15      258.80      272.87     20.06 o 
  -3   3  15      157.48      151.85      9.72 o 
  -2   3  15       54.86       45.79      7.27 o 
  -1   3  15        1.20       -3.17      6.47 o 
   0   3  15      156.54      145.19      8.01 o 
   1   3  15      508.38      501.84     14.01 o 
   2   3  15       19.41       20.69      4.57 o 
   3   3  15       52.69       55.83      6.32 o 
   4   3  15      126.58      126.73      8.42 o 
   5   3  15       52.33       51.90      6.17 o 
   6   3  15      354.84      382.49     16.60 o 
  -3   4  15        0.29       -8.75      9.77 o 
  -2   4  15       24.53       15.39      6.22 o 
  -1   4  15      290.95      294.14     13.19 o 
   0   4  15      175.14      173.59      8.53 o 
   1   4  15       40.46       45.33      5.30 o 
   2   4  15      148.85      162.22      8.31 o 
   3   4  15       58.82       56.58      6.24 o 
   4   4  15        3.42       -1.64      4.27 o 
   5   4  15      212.83      220.37     10.33 o 
   6   4  15       58.81       60.30      6.68 o 
  -3   5  15      125.94      121.27     13.30 o 
  -2   5  15      107.21       89.78      8.38 o 
  -1   5  15        8.91       -7.49      5.47 o 
   0   5  15       27.09       23.79      4.89 o 
   1   5  15        2.93        2.96      4.21 o 
   2   5  15       39.99       37.52      5.14 o 
   3   5  15       47.70       51.56      8.61 o 
   4   5  15        0.88       -0.30      3.81 o 
   5   5  15       24.87       27.01      5.38 o 
   6   5  15       10.20       12.14      4.99 o 
  -2   6  15        8.52        4.88      6.95 o 
  -1   6  15       26.06       15.24      6.05 o 
   0   6  15       59.79       48.96      4.95 o 
   1   6  15      244.07      258.59     10.22 o 
   2   6  15        0.96       -2.36      4.13 o 
   3   6  15        7.49        3.12      4.01 o 
   4   6  15       13.34       10.98      4.40 o 
   5   6  15      102.07      126.41     10.59 o 
   6   6  15        3.19        2.91      5.07 o 
  -2   7  15        0.01      -10.33      5.16 o 
  -1   7  15       11.53        9.69      5.91 o 
   0   7  15      342.23      355.10     18.98 o 
   1   7  15       27.79       21.19      4.45 o 
   2   7  15        4.60        1.88      4.22 o 
   3   7  15       12.71        6.06      4.33 o 
   4   7  15       16.27       14.81      4.70 o 
   5   7  15      125.85      147.95      8.32 o 
   6   7  15       59.75       54.61      5.26 o 
  -1   8  15       68.95       60.31     12.43 o 
   0   8  15      104.62       87.43      8.66 o 
   1   8  15        0.03       -5.05      3.80 o 
   2   8  15        1.13       -0.79      4.37 o 
   3   8  15        1.28       -4.52      3.64 o 
   4   8  15       40.17       42.22      6.17 o 
   5   8  15        7.43        3.21      4.07 o 
   0   9  15      155.61      139.74     17.22 o 
   1   9  15        5.00        2.36      4.13 o 
   2   9  15        0.07       -1.76      3.93 o 
   3   9  15       23.07       20.40      7.55 o 
   4   9  15       33.37       36.01      5.76 o 
   0  -4  16        1.39      -14.72      9.08 o 
  -2  -3  16        5.16        0.22      7.73 o 
  -1  -3  16       38.72       32.75      9.42 o 
   0  -3  16      164.28      203.98     14.13 o 
   1  -3  16       70.75       63.47      9.71 o 
   2  -3  16       17.07       14.78      7.03 o 
   3  -3  16       88.21       81.09     10.64 o 
  -2  -2  16      224.21      238.82     16.26 o 
  -1  -2  16      139.91      155.41     12.70 o 
   0  -2  16       46.59       45.13      9.19 o 
   1  -2  16        3.40        1.39      5.62 o 
   2  -2  16       17.76       11.96      6.67 o 
   3  -2  16       14.78       -1.38      6.65 o 
   4  -2  16      257.34      244.20     15.12 o 
  -3  -1  16        9.26        9.95      7.17 o 
  -2  -1  16      113.09      131.00     11.85 o 
  -1  -1  16        0.02       -2.40      6.84 o 
   0  -1  16        0.31        2.79      6.85 o 
   1  -1  16      347.89      346.78     14.01 o 
   2  -1  16      134.41      148.57      9.60 o 
   3  -1  16      151.38      167.27     10.09 o 
   4  -1  16      729.55      742.80     26.86 o 
  -3   0  16       81.31       92.58      9.31 o 
  -2   0  16        1.28        0.71      5.54 o 
  -1   0  16      155.91      169.45     12.92 o 
   0   0  16       31.54       46.54      8.22 o 
   1   0  16      162.19      169.18      9.95 o 
   2   0  16        0.06       -3.72      4.95 o 
   3   0  16       88.72       92.93      8.02 o 
   4   0  16        7.21        7.99      4.91 o 
   5   0  16       52.54       43.92      8.38 o 
  -3   1  16       55.05       60.69      7.43 o 
  -2   1  16        0.98       -7.32      9.18 o 
  -1   1  16       40.94       40.39      6.88 o 
   0   1  16       30.54       26.67      5.93 o 
   1   1  16      123.95      128.33      8.79 o 
   2   1  16       99.75      110.72      8.40 o 
   3   1  16        4.46       -1.43      4.72 o 
   4   1  16       25.96       24.37      5.57 o 
   5   1  16        4.21        6.14      6.37 o 
  -3   2  16        6.93       -6.49      5.51 o 
  -2   2  16      265.61      286.72     13.63 o 
  -1   2  16      731.24      796.57     25.33 o 
   0   2  16        2.69       -4.40      4.73 o 
   1   2  16       60.47       53.81      6.72 o 
   2   2  16       15.80       11.86      5.14 o 
   3   2  16        2.27        3.25      4.89 o 
   4   2  16       95.64      104.43      8.17 o 
   5   2  16       18.53       17.48      5.32 o 
   6   2  16        2.00       -1.52      6.11 o 
  -3   3  16       83.16       79.90      7.97 o 
  -2   3  16      399.13      388.81     17.43 o 
  -1   3  16      558.22      584.92     18.80 o 
   0   3  16       24.43       18.31      5.01 o 
   1   3  16        5.69        0.59      5.34 o 
   2   3  16      179.50      174.84      9.70 o 
   3   3  16        4.86        1.84      5.07 o 
   4   3  16       19.19       19.55      5.38 o 
   5   3  16       62.93       64.01      8.21 o 
   6   3  16        7.45        3.42      5.00 o 
  -3   4  16       95.34       91.48      8.78 o 
  -2   4  16        8.92        0.72      6.01 o 
  -1   4  16       14.93       13.41      6.35 o 
   0   4  16       67.50       60.87      6.17 o 
   1   4  16       83.79       85.53      8.89 o 
   2   4  16       57.71       57.68      5.99 o 
   3   4  16        2.34        2.10      4.75 o 
   4   4  16       24.35       17.16      5.35 o 
   5   4  16        2.62        4.56      4.68 o 
   6   4  16        4.40        4.60      4.92 o 
  -2   5  16        1.94       -9.84      9.85 o 
  -1   5  16        0.41      -11.48      6.65 o 
   0   5  16      137.37      134.48      8.01 o 
   1   5  16       74.67       78.22      7.05 o 
   2   5  16      101.27      101.07      7.02 o 
   3   5  16        0.42       -1.12      4.20 o 
   4   5  16      225.45      248.41     11.59 o 
   5   5  16        9.30        8.59      4.96 o 
   6   5  16       46.89       50.24      6.63 o 
  -2   6  16      128.55      133.42     13.86 o 
  -1   6  16        1.58       -6.87      5.63 o 
   0   6  16      152.28      136.34     10.14 o 
   1   6  16        2.03       -1.36      4.44 o 
   2   6  16       30.40       33.79      5.79 o 
   3   6  16       30.17       23.77      5.74 o 
   4   6  16       67.22       63.86     10.70 o 
   5   6  16      909.02     1042.10     27.72 o 
  -1   7  16        0.36       -8.99      5.56 o 
   0   7  16       33.71       20.83      6.68 o 
   1   7  16        0.80       -3.41      4.40 o 
   2   7  16       82.64       86.50      7.02 o 
   3   7  16        0.12       -1.62      4.33 o 
   4   7  16      222.67      253.01     11.30 o 
   5   7  16       82.65       95.51      7.36 o 
   0   8  16       92.14      108.02     10.14 o 
   1   8  16      135.82      141.15      7.63 o 
   2   8  16       27.88       20.02      4.52 o 
   3   8  16       79.09      102.46      6.78 o 
   4   8  16        6.49        0.58      4.03 o 
   2   9  16      110.26      123.70      7.39 o 
  -1  -2  17       98.87      116.82     12.41 o 
   0  -2  17      111.75      148.05     13.87 o 
   1  -2  17       13.54        1.60      7.20 o 
   2  -2  17        1.25       -2.50      6.41 o 
  -2  -1  17       52.22       49.56      9.58 o 
  -1  -1  17      142.35      171.49     13.20 o 
   0  -1  17       62.54       75.88     10.09 o 
   1  -1  17       64.27       69.34      8.01 o 
   2  -1  17       45.97       40.09     11.33 o 
   3  -1  17        2.58        1.35      5.22 o 
  -2   0  17       67.22       47.88     16.26 o 
  -1   0  17        5.93        1.74      9.52 o 
   0   0  17       69.44       82.28      9.99 o 
   1   0  17       30.42       30.86      6.45 o 
   2   0  17        0.54       -2.85      5.06 o 
   3   0  17       23.29       11.18      5.59 o 
   4   0  17        4.31        3.62      6.62 o 
  -2   1  17        3.72      -16.28      9.37 o 
  -1   1  17       83.39      100.42     11.22 o 
   0   1  17        0.20      -10.73      6.57 o 
   1   1  17      106.60      104.81      8.79 o 
   2   1  17      141.17      147.08      9.62 o 
   3   1  17       26.39       21.69      5.91 o 
   4   1  17       49.28       47.86      6.93 o 
   5   1  17        1.73        0.23      6.18 o 
  -2   2  17        0.18       -9.69      6.15 o 
  -1   2  17       11.18        7.58      6.10 o 
   0   2  17        8.92        8.87      6.73 o 
   1   2  17       24.54       28.86      6.10 o 
   2   2  17        2.18       -2.84      4.97 o 
   3   2  17      280.50      276.35     12.43 o 
   4   2  17        0.03        0.51      5.05 o 
   5   2  17       50.75       55.85      8.28 o 
  -2   3  17       85.69       83.39     10.88 o 
  -1   3  17       28.19       24.11     17.52 o 
   0   3  17      184.12      175.73     10.50 o 
   1   3  17        7.66       -2.39      5.17 o 
   2   3  17        0.01       -3.27      7.76 o 
   3   3  17       38.66       29.22      5.95 o 
   4   3  17       32.12       32.16      6.23 o 
   5   3  17       28.64       29.39      6.06 o 
  -2   4  17       28.40        7.91      8.18 o 
  -1   4  17      314.58      323.40     14.56 o 
   0   4  17       48.21       40.51      8.43 o 
   1   4  17        5.94       -2.84      4.60 o 
   2   4  17       38.05       36.86      6.45 o 
   3   4  17       75.91       74.19      7.85 o 
   4   4  17       96.51      123.52      9.24 o 
   5   4  17      103.74      120.62      9.10 o 
  -1   5  17       27.71       12.46     10.65 o 
   0   5  17       52.47       42.57     13.38 o 
   1   5  17        6.29       -4.26      4.76 o 
   2   5  17       98.09      101.36     13.81 o 
   3   5  17       55.14       69.31      7.69 o 
   4   5  17       12.09        7.00      5.29 o 
   5   5  17        5.66        1.79      5.26 o 
  -1   6  17       63.84       52.56      7.74 o 
   0   6  17        7.90       -0.53      6.36 o 
   1   6  17        2.01       -4.13      4.58 o 
   2   6  17        6.56        0.16      4.90 o 
   3   6  17       34.45       27.45      5.41 o 
   4   6  17      197.59      207.25     13.04 o 
   5   6  17      448.91      557.37     26.93 o 
   0   7  17       40.39       31.46      7.62 o 
   1   7  17        4.27        1.47      4.88 o 
   2   7  17       84.51       98.27     11.73 o 
   3   7  17       17.37       18.21      5.45 o 
   4   7  17      189.29      226.81     12.58 o 
   2   8  17       20.38       15.54      4.65 o 
   3   8  17       20.47       20.30      4.95 o 
   0  -1  18      114.09      144.24     12.77 o 
   1  -1  18      111.67      104.30     11.52 o 
   2  -1  18        2.10       -4.89      5.60 o 
  -1   0  18       81.68       81.60     10.79 o 
   0   0  18       87.46      101.06     11.17 o 
   1   0  18        4.31       -0.85      5.76 o 
   2   0  18       14.24       10.74      5.96 o 
   3   0  18        4.61        1.09      5.34 o 
  -1   1  18       42.01       48.60      8.95 o 
   0   1  18      142.85      159.95     14.24 o 
   1   1  18       81.84       87.77      8.60 o 
   2   1  18        0.01       -4.64      5.34 o 
   3   1  18       48.47       47.57      8.72 o 
   4   1  18        7.31       -4.41      8.00 o 
  -1   2  18       23.43       -4.05      9.71 o 
   0   2  18      118.29      117.80     11.08 o 
   1   2  18        8.62       -5.12      5.42 o 
   2   2  18        5.70        4.64      5.52 o 
   3   2  18       80.19       80.25     13.42 o 
   4   2  18        1.67       -0.49      5.31 o 
  -1   3  18       64.94       46.23     11.08 o 
   0   3  18      240.62      237.25     21.18 o 
   1   3  18       20.71       21.90      6.11 o 
   2   3  18      384.76      403.30     15.09 o 
   3   3  18       87.18       81.76      8.38 o 
   4   3  18       11.05        9.33      5.66 o 
  -1   4  18        3.33       -4.23      9.45 o 
   0   4  18        4.70       -7.56      9.50 o 
   1   4  18        0.10       -0.40      5.21 o 
   2   4  18       12.60        0.45      5.49 o 
   3   4  18        4.54        4.97      6.89 o 
   4   4  18        0.07       -2.84      5.27 o 
   0   5  18        2.20      -12.21      8.17 o 
   1   5  18       15.18       10.80      9.10 o 
   2   5  18       95.85      110.22      9.36 o 
   3   5  18       76.53       90.66      8.83 o 
   4   5  18      172.27      221.22     13.24 o 
   1   6  18        0.11       -3.43      5.33 o 
   2   6  18       84.23       90.40     10.60 o 
   3   6  18        5.15        4.53      5.25 o 
   1   2  19        4.39        8.87      7.12 o 
   2   2  19        8.35        1.07      5.64 o 
   1   3  19        4.01        0.98      5.66 o 
   2   3  19        0.79       -1.64      5.64 o 
   1   4  19       11.48        4.30      5.73 o 
   2   4  19      138.29      150.85     10.44 o 
                                                 
